# Supplementary material for: Can the post-ruminal urea release impact liver metabolism, and nutritional status of beef cows at late gestation?
Source: PLoS One. 2023 Oct 19;18(10):e0293216. doi: 10.1371/journal.pone.0293216 (PMC10586634; doi:10.1371/journal.pone.0293216)
Supplement: S1 Dataset — (XLSX) [file pone.0293216.s001.xlsx]

## Sheet: Animal data
Animal	Tratament	Sex of the fetus	Time of exposition to the treatment	Variable	x
1	Control	M	126	Dry matter intake (kg/dia)	7.89661
2	Control	F	96	Dry matter intake (kg/dia)	6.3209
3	Control	F	66	Dry matter intake (kg/dia)	5.54018
6	Control	M	66	Dry matter intake (kg/dia)	5.28858
8	Control	F	66	Dry matter intake (kg/dia)	5.06644
10	Control	F	66	Dry matter intake (kg/dia)	6.77598
11	Control	F	126	Dry matter intake (kg/dia)	5.79556
15	Control	M	66	Dry matter intake (kg/dia)	6.01417
16	Control	M	66	Dry matter intake (kg/dia)	5.58829
18	Control	F	66	Dry matter intake (kg/dia)	4.71359
23	Control	F	66	Dry matter intake (kg/dia)	4.75491
24	Control	M	66	Dry matter intake (kg/dia)	4.56223
4	Treatment	M	96	Dry matter intake (kg/dia)	6.0267
5	Treatment	F	66	Dry matter intake (kg/dia)	5.77094
7	Treatment	F	126	Dry matter intake (kg/dia)	6.45539
9	Treatment	F	96	Dry matter intake (kg/dia)	5.21979
12	Treatment	F	126	Dry matter intake (kg/dia)	5.79556
13	Treatment	F	66	Dry matter intake (kg/dia)	6.52721
14	Treatment	F	66	Dry matter intake (kg/dia)	6.9345
17	Treatment	F	66	Dry matter intake (kg/dia)	4.51278
19	Treatment	F	66	Dry matter intake (kg/dia)	5.68662
20	Treatment	M	66	Dry matter intake (kg/dia)	4.98506
21	Treatment	F	96	Dry matter intake (kg/dia)	6.40152
22	Treatment	M	96	Dry matter intake (kg/dia)	4.99617
1	Control	M	126	Total digestible nutrient intake (kg/day)	5.14491
2	Control	F	96	Total digestible nutrient intake (kg/day)	4.44432
3	Control	F	66	Total digestible nutrient intake (kg/day)	3.84413
6	Control	M	66	Total digestible nutrient intake (kg/day)	3.53443
8	Control	F	66	Total digestible nutrient intake (kg/day)	3.52716
10	Control	F	66	Total digestible nutrient intake (kg/day)	4.69424
11	Control	F	126	Total digestible nutrient intake (kg/day)	3.78288
15	Control	M	66	Total digestible nutrient intake (kg/day)	3.99064
16	Control	M	66	Total digestible nutrient intake (kg/day)	3.94597
18	Control	F	66	Total digestible nutrient intake (kg/day)	3.27782
23	Control	F	66	Total digestible nutrient intake (kg/day)	3.29804
24	Control	M	66	Total digestible nutrient intake (kg/day)	3.12527
4	Treatment	M	96	Total digestible nutrient intake (kg/day)	4.33334
5	Treatment	F	66	Total digestible nutrient intake (kg/day)	3.85295
7	Treatment	F	126	Total digestible nutrient intake (kg/day)	4.39803
9	Treatment	F	96	Total digestible nutrient intake (kg/day)	3.70853
12	Treatment	F	126	Total digestible nutrient intake (kg/day)	3.87539
13	Treatment	F	66	Total digestible nutrient intake (kg/day)	4.61479
14	Treatment	F	66	Total digestible nutrient intake (kg/day)	4.68258
17	Treatment	F	66	Total digestible nutrient intake (kg/day)	3.0454
19	Treatment	F	66	Total digestible nutrient intake (kg/day)	3.83178
20	Treatment	M	66	Total digestible nutrient intake (kg/day)	3.34113
21	Treatment	F	96	Total digestible nutrient intake (kg/day)	4.24176
22	Treatment	M	96	Total digestible nutrient intake (kg/day)	3.5
1	Control	M	126	% Digestible crude protein	58, 05
2	Control	F	96	% Digestible crude protein	60.46
3	Control	F	66	% Digestible crude protein	64.48
6	Control	M	66	% Digestible crude protein	64.23
8	Control	F	66	% Digestible crude protein	60, 06
10	Control	F	66	% Digestible crude protein	63, 48
11	Control	F	126	% Digestible crude protein	65.07
15	Control	M	66	% Digestible crude protein	60.46
16	Control	M	66	% Digestible crude protein	65, 38
18	Control	F	66	% Digestible crude protein	63.87
23	Control	F	66	% Digestible crude protein	66, 09
24	Control	M	66	% Digestible crude protein	60.95
4	Treatment	M	96	% Digestible crude protein	68.02
5	Treatment	F	66	% Digestible crude protein	65.37
7	Treatment	F	126	% Digestible crude protein	60, 45
9	Treatment	F	96	% Digestible crude protein	61.22
12	Treatment	F	126	% Digestible crude protein	60, 04
13	Treatment	F	66	% Digestible crude protein	63.52
14	Treatment	F	66	% Digestible crude protein	63
17	Treatment	F	66	% Digestible crude protein	60.42
19	Treatment	F	66	% Digestible crude protein	57, 03
20	Treatment	M	66	% Digestible crude protein	61, 24
21	Treatment	F	96	% Digestible crude protein	60.05
22	Treatment	M	96	% Digestible crude protein	62.07
1	Control	M	126	% Digestible neutral detergent fibre corrected for ash, and protein	61.2765
2	Control	F	96	% Digestible neutral detergent fibre corrected for ash, and protein	59.2931
3	Control	F	66	% Digestible neutral detergent fibre corrected for ash, and protein	57.829
6	Control	M	66	% Digestible neutral detergent fibre corrected for ash, and protein	55.3188
8	Control	F	66	% Digestible neutral detergent fibre corrected for ash, and protein	60.3218
10	Control	F	66	% Digestible neutral detergent fibre corrected for ash, and protein	58.2932
11	Control	F	126	% Digestible neutral detergent fibre corrected for ash, and protein	60.2746
15	Control	M	66	% Digestible neutral detergent fibre corrected for ash, and protein	61.3061
16	Control	M	66	% Digestible neutral detergent fibre corrected for ash, and protein	61.2979
18	Control	F	66	% Digestible neutral detergent fibre corrected for ash, and protein	60.273
23	Control	F	66	% Digestible neutral detergent fibre corrected for ash, and protein	58.294
24	Control	M	66	% Digestible neutral detergent fibre corrected for ash, and protein	58.2895
4	Treatment	M	96	% Digestible neutral detergent fibre corrected for ash, and protein	62.0354
5	Treatment	F	66	% Digestible neutral detergent fibre corrected for ash, and protein	60.0209
7	Treatment	F	126	% Digestible neutral detergent fibre corrected for ash, and protein	58.0387
9	Treatment	F	96	% Digestible neutral detergent fibre corrected for ash, and protein	61.0254
12	Treatment	F	126	% Digestible neutral detergent fibre corrected for ash, and protein	59.0528
13	Treatment	F	66	% Digestible neutral detergent fibre corrected for ash, and protein	60.0514
14	Treatment	F	66	% Digestible neutral detergent fibre corrected for ash, and protein	57.0268
17	Treatment	F	66	% Digestible neutral detergent fibre corrected for ash, and protein	59.0158
19	Treatment	F	66	% Digestible neutral detergent fibre corrected for ash, and protein	61.0315
20	Treatment	M	66	% Digestible neutral detergent fibre corrected for ash, and protein	58.0283
21	Treatment	F	96	% Digestible neutral detergent fibre corrected for ash, and protein	60.0451
22	Treatment	M	96	% Digestible neutral detergent fibre corrected for ash, and protein	61.0387
1	Control	M	126	% Digestible ether extract	83.3622
2	Control	F	96	% Digestible ether extract	79.7024
3	Control	F	66	% Digestible ether extract	79.1444
6	Control	M	66	% Digestible ether extract	78.571
8	Control	F	66	% Digestible ether extract	84.5496
10	Control	F	66	% Digestible ether extract	82.7133
11	Control	F	126	% Digestible ether extract	83.2492
15	Control	M	66	% Digestible ether extract	79.7024
16	Control	M	66	% Digestible ether extract	80.6949
18	Control	F	66	% Digestible ether extract	84.7747
23	Control	F	66	% Digestible ether extract	82.7042
24	Control	M	66	% Digestible ether extract	83.3619
4	Treatment	M	96	% Digestible ether extract	84.016
5	Treatment	F	66	% Digestible ether extract	81.2494
7	Treatment	F	126	% Digestible ether extract	80.3862
9	Treatment	F	96	% Digestible ether extract	79.0545
12	Treatment	F	126	% Digestible ether extract	78.532
13	Treatment	F	66	% Digestible ether extract	81.9152
14	Treatment	F	66	% Digestible ether extract	81.9844
17	Treatment	F	66	% Digestible ether extract	80.8296
19	Treatment	F	66	% Digestible ether extract	81.7935
20	Treatment	M	66	% Digestible ether extract	83.5925
21	Treatment	F	96	% Digestible ether extract	78.3011
22	Treatment	M	96	% Digestible ether extract	82.7287
1	Control	M	126	% Digestible non-fiber carbohydrates	70.4796
2	Control	F	96	% Digestible non-fiber carbohydrates	84.0842
3	Control	F	66	% Digestible non-fiber carbohydrates	82.1784
6	Control	M	66	% Digestible non-fiber carbohydrates	78.5217
8	Control	F	66	% Digestible non-fiber carbohydrates	80.9385
10	Control	F	66	% Digestible non-fiber carbohydrates	81.3527
11	Control	F	126	% Digestible non-fiber carbohydrates	69.7148
15	Control	M	66	% Digestible non-fiber carbohydrates	73.1764
16	Control	M	66	% Digestible non-fiber carbohydrates	81.6986
18	Control	F	66	% Digestible non-fiber carbohydrates	79.7171
23	Control	F	66	% Digestible non-fiber carbohydrates	80.7371
24	Control	M	66	% Digestible non-fiber carbohydrates	80.0024
4	Treatment	M	96	% Digestible non-fiber carbohydrates	82.8265
5	Treatment	F	66	% Digestible non-fiber carbohydrates	73.7026
7	Treatment	F	126	% Digestible non-fiber carbohydrates	80.2263
9	Treatment	F	96	% Digestible non-fiber carbohydrates	84.3913
12	Treatment	F	126	% Digestible non-fiber carbohydrates	76.7103
13	Treatment	F	66	% Digestible non-fiber carbohydrates	83.3015
14	Treatment	F	66	% Digestible non-fiber carbohydrates	78.5779
17	Treatment	F	66	% Digestible non-fiber carbohydrates	77.6915
19	Treatment	F	66	% Digestible non-fiber carbohydrates	76.5311
20	Treatment	M	66	% Digestible non-fiber carbohydrates	76.8409
21	Treatment	F	96	% Digestible non-fiber carbohydrates	74.4681
22	Treatment	M	96	% Digestible non-fiber carbohydrates	80.51
1	Control	M	126	% Dry matter intake	65.5
2	Control	F	96	% Dry matter intake	66.3
3	Control	F	66	% Dry matter intake	64.3
6	Control	M	66	% Dry matter intake	67
8	Control	F	66	% Dry matter intake	66
10	Control	F	66	% Dry matter intake	65.2
11	Control	F	126	% Dry matter intake	67.5
15	Control	M	66	% Dry matter intake	63.4
16	Control	M	66	% Dry matter intake	64.6
18	Control	F	66	% Dry matter intake	67.2
23	Control	F	66	% Dry matter intake	66.3
24	Control	M	66	% Dry matter intake	64.9
4	Treatment	M	96	% Dry matter intake	64.5
5	Treatment	F	66	% Dry matter intake	67.4
7	Treatment	F	126	% Dry matter intake	68
9	Treatment	F	96	% Dry matter intake	64.6
12	Treatment	F	126	% Dry matter intake	65.4
13	Treatment	F	66	% Dry matter intake	63.7
14	Treatment	F	66	% Dry matter intake	66.5
17	Treatment	F	66	% Dry matter intake	66.3
19	Treatment	F	66	% Dry matter intake	67
20	Treatment	M	66	% Dry matter intake	64.6
21	Treatment	F	96	% Dry matter intake	65.9
22	Treatment	M	96	% Dry matter intake	67.8
1	Control	M	126	Glucose (mg/dL)	66.75
2	Control	F	96	Glucose (mg/dL)	64.5
3	Control	F	66	Glucose (mg/dL)	56
6	Control	M	66	Glucose (mg/dL)	62.5
8	Control	F	66	Glucose (mg/dL)	61.5
10	Control	F	66	Glucose (mg/dL)	55.5
11	Control	F	126	Glucose (mg/dL)	59.75
15	Control	M	66	Glucose (mg/dL)	61.5
16	Control	M	66	Glucose (mg/dL)	61
18	Control	F	66	Glucose (mg/dL)	55
23	Control	F	66	Glucose (mg/dL)	64.5
24	Control	M	66	Glucose (mg/dL)	65.5
4	Treatment	M	96	Glucose (mg/dL)	59
5	Treatment	F	66	Glucose (mg/dL)	63.5
7	Treatment	F	126	Glucose (mg/dL)	60.25
9	Treatment	F	96	Glucose (mg/dL)	52.5
12	Treatment	F	126	Glucose (mg/dL)	60.5
13	Treatment	F	66	Glucose (mg/dL)	72.5
14	Treatment	F	66	Glucose (mg/dL)	71.5
17	Treatment	F	66	Glucose (mg/dL)	75
19	Treatment	F	66	Glucose (mg/dL)	50.5
20	Treatment	M	66	Glucose (mg/dL)	49.5
21	Treatment	F	96	Glucose (mg/dL)	65
22	Treatment	M	96	Glucose (mg/dL)	55.3333
1	Control	M	126	Urea (mg/dL)	27.25
2	Control	F	96	Urea (mg/dL)	30
3	Control	F	66	Urea (mg/dL)	26.5
6	Control	M	66	Urea (mg/dL)	24
8	Control	F	66	Urea (mg/dL)	31.5
10	Control	F	66	Urea (mg/dL)	33.5
11	Control	F	126	Urea (mg/dL)	22.5
15	Control	M	66	Urea (mg/dL)	27
16	Control	M	66	Urea (mg/dL)	27.5
18	Control	F	66	Urea (mg/dL)	29.5
23	Control	F	66	Urea (mg/dL)	30.5
24	Control	M	66	Urea (mg/dL)	29
4	Treatment	M	96	Urea (mg/dL)	27.3333
5	Treatment	F	66	Urea (mg/dL)	26
7	Treatment	F	126	Urea (mg/dL)	22.5
9	Treatment	F	96	Urea (mg/dL)	22.3333
12	Treatment	F	126	Urea (mg/dL)	25.5
13	Treatment	F	66	Urea (mg/dL)	21.5
14	Treatment	F	66	Urea (mg/dL)	19
17	Treatment	F	66	Urea (mg/dL)	32
19	Treatment	F	66	Urea (mg/dL)	30
20	Treatment	M	66	Urea (mg/dL)	28.5
21	Treatment	F	96	Urea (mg/dL)	25
22	Treatment	M	96	Urea (mg/dL)	37.5
1	Control	M	126	Urea _urine (mg/dL)	1104.75
2	Control	F	96	Urea _urine (mg/dL)	1120
3	Control	F	66	Urea _urine (mg/dL)	587.667
6	Control	M	66	Urea _urine (mg/dL)	1014
8	Control	F	66	Urea _urine (mg/dL)	1743
10	Control	F	66	Urea _urine (mg/dL)	1764
11	Control	F	126	Urea _urine (mg/dL)	687.5
15	Control	M	66	Urea _urine (mg/dL)	1427
16	Control	M	66	Urea _urine (mg/dL)	1128.5
18	Control	F	66	Urea _urine (mg/dL)	1202.5
23	Control	F	66	Urea _urine (mg/dL)	1329
24	Control	M	66	Urea _urine (mg/dL)	1312
4	Treatment	M	96	Urea _urine (mg/dL)	787.333
5	Treatment	F	66	Urea _urine (mg/dL)	1407.5
7	Treatment	F	126	Urea _urine (mg/dL)	392.5
9	Treatment	F	96	Urea _urine (mg/dL)	608.667
12	Treatment	F	126	Urea _urine (mg/dL)	1579.5
13	Treatment	F	66	Urea _urine (mg/dL)	298
14	Treatment	F	66	Urea _urine (mg/dL)	1103.5
17	Treatment	F	66	Urea _urine (mg/dL)	1064
19	Treatment	F	66	Urea _urine (mg/dL)	1111
20	Treatment	M	66	Urea _urine (mg/dL)	1345
21	Treatment	F	96	Urea _urine (mg/dL)	1458.67
22	Treatment	M	96	Urea _urine (mg/dL)	1506.33
1	Control	M	126	3 methylhistidine (mmol/mol creatinina)	8
2	Control	F	96	3 methylhistidine (mmol/mol creatinina)	8.5
3	Control	F	66	3 methylhistidine (mmol/mol creatinina)	5.5
6	Control	M	66	3 methylhistidine (mmol/mol creatinina)	9.2
8	Control	F	66	3 methylhistidine (mmol/mol creatinina)	5.7
10	Control	F	66	3 methylhistidine (mmol/mol creatinina)	10.8
11	Control	F	126	3 methylhistidine (mmol/mol creatinina)	8.2
15	Control	M	66	3 methylhistidine (mmol/mol creatinina)	8.6
16	Control	M	66	3 methylhistidine (mmol/mol creatinina)	9.7
18	Control	F	66	3 methylhistidine (mmol/mol creatinina)	9.3
23	Control	F	66	3 methylhistidine (mmol/mol creatinina)	8.2
24	Control	M	66	3 methylhistidine (mmol/mol creatinina)	7.8
4	Treatment	M	96	3 methylhistidine (mmol/mol creatinina)	6.4
5	Treatment	F	66	3 methylhistidine (mmol/mol creatinina)	5.4
7	Treatment	F	126	3 methylhistidine (mmol/mol creatinina)	8.2
9	Treatment	F	96	3 methylhistidine (mmol/mol creatinina)	8.4
12	Treatment	F	126	3 methylhistidine (mmol/mol creatinina)	8.7
13	Treatment	F	66	3 methylhistidine (mmol/mol creatinina)	7.4
14	Treatment	F	66	3 methylhistidine (mmol/mol creatinina)	7.2
17	Treatment	F	66	3 methylhistidine (mmol/mol creatinina)	4.8
19	Treatment	F	66	3 methylhistidine (mmol/mol creatinina)	6.7
20	Treatment	M	66	3 methylhistidine (mmol/mol creatinina)	4.7
21	Treatment	F	96	3 methylhistidine (mmol/mol creatinina)	8.6
22	Treatment	M	96	3 methylhistidine (mmol/mol creatinina)	8.1
1	Control	M	126	Glutamic acid (umol/L)	22.7
2	Control	F	96	Glutamic acid (umol/L)	22.6
3	Control	F	66	Glutamic acid (umol/L)	19.5
6	Control	M	66	Glutamic acid (umol/L)	12.7
8	Control	F	66	Glutamic acid (umol/L)	16.8
10	Control	F	66	Glutamic acid (umol/L)	17.5
11	Control	F	126	Glutamic acid (umol/L)	28.5
15	Control	M	66	Glutamic acid (umol/L)	20.2
16	Control	M	66	Glutamic acid (umol/L)	13.9
18	Control	F	66	Glutamic acid (umol/L)	11.3
23	Control	F	66	Glutamic acid (umol/L)	15.6
24	Control	M	66	Glutamic acid (umol/L)	16.7
4	Treatment	M	96	Glutamic acid (umol/L)	19.9
5	Treatment	F	66	Glutamic acid (umol/L)	11
7	Treatment	F	126	Glutamic acid (umol/L)	21.6
9	Treatment	F	96	Glutamic acid (umol/L)	30.1
12	Treatment	F	126	Glutamic acid (umol/L)	23.2
13	Treatment	F	66	Glutamic acid (umol/L)	17.4
14	Treatment	F	66	Glutamic acid (umol/L)	23
17	Treatment	F	66	Glutamic acid (umol/L)	15
19	Treatment	F	66	Glutamic acid (umol/L)	16.5
20	Treatment	M	66	Glutamic acid (umol/L)	26.5
21	Treatment	F	96	Glutamic acid (umol/L)	25.2
22	Treatment	M	96	Glutamic acid (umol/L)	20.1
1	Control	M	126	Alanine (umol/L)	54.1
2	Control	F	96	Alanine (umol/L)	55.4
3	Control	F	66	Alanine (umol/L)	49.6
6	Control	M	66	Alanine (umol/L)	43.6
8	Control	F	66	Alanine (umol/L)	58
10	Control	F	66	Alanine (umol/L)	36
11	Control	F	126	Alanine (umol/L)	74.1
15	Control	M	66	Alanine (umol/L)	44.8
16	Control	M	66	Alanine (umol/L)	39.2
18	Control	F	66	Alanine (umol/L)	44.9
23	Control	F	66	Alanine (umol/L)	39.6
24	Control	M	66	Alanine (umol/L)	48.4
4	Treatment	M	96	Alanine (umol/L)	64.8
5	Treatment	F	66	Alanine (umol/L)	56.1
7	Treatment	F	126	Alanine (umol/L)	59.8
9	Treatment	F	96	Alanine (umol/L)	66.3
12	Treatment	F	126	Alanine (umol/L)	58.7
13	Treatment	F	66	Alanine (umol/L)	59.4
14	Treatment	F	66	Alanine (umol/L)	58.1
17	Treatment	F	66	Alanine (umol/L)	61
19	Treatment	F	66	Alanine (umol/L)	44.7
20	Treatment	M	66	Alanine (umol/L)	53.4
21	Treatment	F	96	Alanine (umol/L)	62.2
22	Treatment	M	96	Alanine (umol/L)	37.9
1	Control	M	126	Citrulline (umol/L)	15.6
2	Control	F	96	Citrulline (umol/L)	12.2
3	Control	F	66	Citrulline (umol/L)	12.3
6	Control	M	66	Citrulline (umol/L)	10.6
8	Control	F	66	Citrulline (umol/L)	13.1
10	Control	F	66	Citrulline (umol/L)	12.6
11	Control	F	126	Citrulline (umol/L)	14.3
15	Control	M	66	Citrulline (umol/L)	10
16	Control	M	66	Citrulline (umol/L)	11.3
18	Control	F	66	Citrulline (umol/L)	11.7
23	Control	F	66	Citrulline (umol/L)	13.4
24	Control	M	66	Citrulline (umol/L)	13.3
4	Treatment	M	96	Citrulline (umol/L)	17.1
5	Treatment	F	66	Citrulline (umol/L)	8.5
7	Treatment	F	126	Citrulline (umol/L)	14.4
9	Treatment	F	96	Citrulline (umol/L)	15.5
12	Treatment	F	126	Citrulline (umol/L)	14.8
13	Treatment	F	66	Citrulline (umol/L)	13.2
14	Treatment	F	66	Citrulline (umol/L)	11.1
17	Treatment	F	66	Citrulline (umol/L)	11.1
19	Treatment	F	66	Citrulline (umol/L)	13.1
20	Treatment	M	66	Citrulline (umol/L)	9.1
21	Treatment	F	96	Citrulline (umol/L)	14.2
22	Treatment	M	96	Citrulline (umol/L)	13.7
1	Control	M	126	Glycine (umol/L)	39
2	Control	F	96	Glycine (umol/L)	45.1
3	Control	F	66	Glycine (umol/L)	52.7
6	Control	M	66	Glycine (umol/L)	40.3
8	Control	F	66	Glycine (umol/L)	30.1
10	Control	F	66	Glycine (umol/L)	51.5
11	Control	F	126	Glycine (umol/L)	44.1
15	Control	M	66	Glycine (umol/L)	59.3
16	Control	M	66	Glycine (umol/L)	39.5
18	Control	F	66	Glycine (umol/L)	34.6
23	Control	F	66	Glycine (umol/L)	44.2
24	Control	M	66	Glycine (umol/L)	44.2
4	Treatment	M	96	Glycine (umol/L)	37.9
5	Treatment	F	66	Glycine (umol/L)	42.4
7	Treatment	F	126	Glycine (umol/L)	53.4
9	Treatment	F	96	Glycine (umol/L)	58.4
12	Treatment	F	126	Glycine (umol/L)	50.3
13	Treatment	F	66	Glycine (umol/L)	41
14	Treatment	F	66	Glycine (umol/L)	35.3
17	Treatment	F	66	Glycine (umol/L)	35.8
19	Treatment	F	66	Glycine (umol/L)	29.6
20	Treatment	M	66	Glycine (umol/L)	53.2
21	Treatment	F	96	Glycine (umol/L)	24
22	Treatment	M	96	Glycine (umol/L)	39.2
1	Control	M	126	Methionine (umol/L)	3.5
2	Control	F	96	Methionine (umol/L)	3.4
3	Control	F	66	Methionine (umol/L)	3.5
6	Control	M	66	Methionine (umol/L)	3.2
8	Control	F	66	Methionine (umol/L)	3.7
10	Control	F	66	Methionine (umol/L)	2.6
11	Control	F	126	Methionine (umol/L)	3.8
15	Control	M	66	Methionine (umol/L)	2.6
16	Control	M	66	Methionine (umol/L)	2
18	Control	F	66	Methionine (umol/L)	2.7
23	Control	F	66	Methionine (umol/L)	2.5
24	Control	M	66	Methionine (umol/L)	3.3
4	Treatment	M	96	Methionine (umol/L)	4.6
5	Treatment	F	66	Methionine (umol/L)	2.9
7	Treatment	F	126	Methionine (umol/L)	4.2
9	Treatment	F	96	Methionine (umol/L)	3.9
12	Treatment	F	126	Methionine (umol/L)	4.1
13	Treatment	F	66	Methionine (umol/L)	4.3
14	Treatment	F	66	Methionine (umol/L)	3.6
17	Treatment	F	66	Methionine (umol/L)	3.1
19	Treatment	F	66	Methionine (umol/L)	2.7
20	Treatment	M	66	Methionine (umol/L)	2.3
21	Treatment	F	96	Methionine (umol/L)	3.2
22	Treatment	M	96	Methionine (umol/L)	2.6
1	Control	M	126	Ornithine (umol/L)	101
2	Control	F	96	Ornithine (umol/L)	41.1
3	Control	F	66	Ornithine (umol/L)	47.5
6	Control	M	66	Ornithine (umol/L)	24.7
8	Control	F	66	Ornithine (umol/L)	40.7
10	Control	F	66	Ornithine (umol/L)	30
11	Control	F	126	Ornithine (umol/L)	51.5
15	Control	M	66	Ornithine (umol/L)	25.2
16	Control	M	66	Ornithine (umol/L)	25.5
18	Control	F	66	Ornithine (umol/L)	45.6
23	Control	F	66	Ornithine (umol/L)	37.3
24	Control	M	66	Ornithine (umol/L)	52.1
4	Treatment	M	96	Ornithine (umol/L)	62
5	Treatment	F	66	Ornithine (umol/L)	18.3
7	Treatment	F	126	Ornithine (umol/L)	63.4
9	Treatment	F	96	Ornithine (umol/L)	70
12	Treatment	F	126	Ornithine (umol/L)	66.4
13	Treatment	F	66	Ornithine (umol/L)	31.4
14	Treatment	F	66	Ornithine (umol/L)	36.2
17	Treatment	F	66	Ornithine (umol/L)	35.2
19	Treatment	F	66	Ornithine (umol/L)	46.2
20	Treatment	M	66	Ornithine (umol/L)	45.3
21	Treatment	F	96	Ornithine (umol/L)	39.8
22	Treatment	M	96	Ornithine (umol/L)	46.2
1	Control	M	126	Phenylalanine (umol/L)	13
2	Control	F	96	Phenylalanine (umol/L)	7.6
3	Control	F	66	Phenylalanine (umol/L)	8.2
6	Control	M	66	Phenylalanine (umol/L)	8.2
8	Control	F	66	Phenylalanine (umol/L)	8.4
10	Control	F	66	Phenylalanine (umol/L)	6.6
11	Control	F	126	Phenylalanine (umol/L)	13.5
15	Control	M	66	Phenylalanine (umol/L)	6.1
16	Control	M	66	Phenylalanine (umol/L)	7.9
18	Control	F	66	Phenylalanine (umol/L)	7.2
23	Control	F	66	Phenylalanine (umol/L)	7.4
24	Control	M	66	Phenylalanine (umol/L)	8.4
4	Treatment	M	96	Phenylalanine (umol/L)	11.8
5	Treatment	F	66	Phenylalanine (umol/L)	8.2
7	Treatment	F	126	Phenylalanine (umol/L)	9.7
9	Treatment	F	96	Phenylalanine (umol/L)	10.3
12	Treatment	F	126	Phenylalanine (umol/L)	8.7
13	Treatment	F	66	Phenylalanine (umol/L)	13.1
14	Treatment	F	66	Phenylalanine (umol/L)	10.6
17	Treatment	F	66	Phenylalanine (umol/L)	7.8
19	Treatment	F	66	Phenylalanine (umol/L)	8.4
20	Treatment	M	66	Phenylalanine (umol/L)	6.6
21	Treatment	F	96	Phenylalanine (umol/L)	10
22	Treatment	M	96	Phenylalanine (umol/L)	6.6
1	Control	M	126	Tyrosine (umol/L)	24
2	Control	F	96	Tyrosine (umol/L)	13
3	Control	F	66	Tyrosine (umol/L)	16.3
6	Control	M	66	Tyrosine (umol/L)	8.5
8	Control	F	66	Tyrosine (umol/L)	11.3
10	Control	F	66	Tyrosine (umol/L)	7.2
11	Control	F	126	Tyrosine (umol/L)	16.3
15	Control	M	66	Tyrosine (umol/L)	7.8
16	Control	M	66	Tyrosine (umol/L)	7
18	Control	F	66	Tyrosine (umol/L)	10.3
23	Control	F	66	Tyrosine (umol/L)	8.8
24	Control	M	66	Tyrosine (umol/L)	11.4
4	Treatment	M	96	Tyrosine (umol/L)	24.3
5	Treatment	F	66	Tyrosine (umol/L)	12.9
7	Treatment	F	126	Tyrosine (umol/L)	12.7
9	Treatment	F	96	Tyrosine (umol/L)	13.2
12	Treatment	F	126	Tyrosine (umol/L)	14.3
13	Treatment	F	66	Tyrosine (umol/L)	15.4
14	Treatment	F	66	Tyrosine (umol/L)	9.7
17	Treatment	F	66	Tyrosine (umol/L)	20.6
19	Treatment	F	66	Tyrosine (umol/L)	14.3
20	Treatment	M	66	Tyrosine (umol/L)	10
21	Treatment	F	96	Tyrosine (umol/L)	12.5
22	Treatment	M	96	Tyrosine (umol/L)	9.5
1	Control	M	126	Valine (umol/L)	39.4
2	Control	F	96	Valine (umol/L)	23.2
3	Control	F	66	Valine (umol/L)	26.5
6	Control	M	66	Valine (umol/L)	24.9
8	Control	F	66	Valine (umol/L)	27.1
10	Control	F	66	Valine (umol/L)	20.6
11	Control	F	126	Valine (umol/L)	32.5
15	Control	M	66	Valine (umol/L)	27.9
16	Control	M	66	Valine (umol/L)	19.4
18	Control	F	66	Valine (umol/L)	25.2
23	Control	F	66	Valine (umol/L)	25
24	Control	M	66	Valine (umol/L)	26.8
4	Treatment	M	96	Valine (umol/L)	34.8
5	Treatment	F	66	Valine (umol/L)	25
7	Treatment	F	126	Valine (umol/L)	34.3
9	Treatment	F	96	Valine (umol/L)	33.1
12	Treatment	F	126	Valine (umol/L)	33.7
13	Treatment	F	66	Valine (umol/L)	36.2
14	Treatment	F	66	Valine (umol/L)	26.7
17	Treatment	F	66	Valine (umol/L)	30.6
19	Treatment	F	66	Valine (umol/L)	30.3
20	Treatment	M	66	Valine (umol/L)	21.2
21	Treatment	F	96	Valine (umol/L)	32.8
22	Treatment	M	96	Valine (umol/L)	26
1	Control	M	126	Leucine (umol/L)	26.4
2	Control	F	96	Leucine (umol/L)	16
3	Control	F	66	Leucine (umol/L)	19.8
6	Control	M	66	Leucine (umol/L)	16.7
8	Control	F	66	Leucine (umol/L)	20.6
10	Control	F	66	Leucine (umol/L)	16.3
11	Control	F	126	Leucine (umol/L)	23.2
15	Control	M	66	Leucine (umol/L)	15.4
16	Control	M	66	Leucine (umol/L)	13.1
18	Control	F	66	Leucine (umol/L)	15.6
23	Control	F	66	Leucine (umol/L)	17.3
24	Control	M	66	Leucine (umol/L)	19
4	Treatment	M	96	Leucine (umol/L)	26.2
5	Treatment	F	66	Leucine (umol/L)	18.3
7	Treatment	F	126	Leucine (umol/L)	18.2
9	Treatment	F	96	Leucine (umol/L)	21.2
12	Treatment	F	126	Leucine (umol/L)	19.6
13	Treatment	F	66	Leucine (umol/L)	27.4
14	Treatment	F	66	Leucine (umol/L)	19.1
17	Treatment	F	66	Leucine (umol/L)	20.3
19	Treatment	F	66	Leucine (umol/L)	18.3
20	Treatment	M	66	Leucine (umol/L)	15
21	Treatment	F	96	Leucine (umol/L)	19.8
22	Treatment	M	96	Leucine (umol/L)	19.3
1	Control	M	126	Isoleucine (umol/L)	21.4
2	Control	F	96	Isoleucine (umol/L)	16.9
3	Control	F	66	Isoleucine (umol/L)	18.2
6	Control	M	66	Isoleucine (umol/L)	15.8
8	Control	F	66	Isoleucine (umol/L)	21.6
10	Control	F	66	Isoleucine (umol/L)	16.6
11	Control	F	126	Isoleucine (umol/L)	21.8
15	Control	M	66	Isoleucine (umol/L)	14.4
16	Control	M	66	Isoleucine (umol/L)	11.1
18	Control	F	66	Isoleucine (umol/L)	15.2
23	Control	F	66	Isoleucine (umol/L)	14
24	Control	M	66	Isoleucine (umol/L)	18.2
4	Treatment	M	96	Isoleucine (umol/L)	24.2
5	Treatment	F	66	Isoleucine (umol/L)	18.1
7	Treatment	F	126	Isoleucine (umol/L)	12
9	Treatment	F	96	Isoleucine (umol/L)	20
12	Treatment	F	126	Isoleucine (umol/L)	17.9
13	Treatment	F	66	Isoleucine (umol/L)	24.3
14	Treatment	F	66	Isoleucine (umol/L)	19.1
17	Treatment	F	66	Isoleucine (umol/L)	21.7
19	Treatment	F	66	Isoleucine (umol/L)	18.8
20	Treatment	M	66	Isoleucine (umol/L)	14
21	Treatment	F	96	Isoleucine (umol/L)	16
22	Treatment	M	96	Isoleucine (umol/L)	13.9
1	Control	M	126	Glucogenic amino acids (umol/L)	174.3
2	Control	F	96	Glucogenic amino acids (umol/L)	161.9
3	Control	F	66	Glucogenic amino acids (umol/L)	164.1
6	Control	M	66	Glucogenic amino acids (umol/L)	135.3
8	Control	F	66	Glucogenic amino acids (umol/L)	148.8
10	Control	F	66	Glucogenic amino acids (umol/L)	140.8
11	Control	F	126	Glucogenic amino acids (umol/L)	197.3
15	Control	M	66	Glucogenic amino acids (umol/L)	164.8
16	Control	M	66	Glucogenic amino acids (umol/L)	125.3
18	Control	F	66	Glucogenic amino acids (umol/L)	130.4
23	Control	F	66	Glucogenic amino acids (umol/L)	140.3
24	Control	M	66	Glucogenic amino acids (umol/L)	152.7
4	Treatment	M	96	Glucogenic amino acids (umol/L)	179.1
5	Treatment	F	66	Glucogenic amino acids (umol/L)	145.9
7	Treatment	F	126	Glucogenic amino acids (umol/L)	187.7
9	Treatment	F	96	Glucogenic amino acids (umol/L)	207.3
12	Treatment	F	126	Glucogenic amino acids (umol/L)	184.8
13	Treatment	F	66	Glucogenic amino acids (umol/L)	171.5
14	Treatment	F	66	Glucogenic amino acids (umol/L)	157.8
17	Treatment	F	66	Glucogenic amino acids (umol/L)	156.6
19	Treatment	F	66	Glucogenic amino acids (umol/L)	136.9
20	Treatment	M	66	Glucogenic amino acids (umol/L)	165.7
21	Treatment	F	96	Glucogenic amino acids (umol/L)	161.6
22	Treatment	M	96	Glucogenic amino acids (umol/L)	139.5
1	Control	M	126	Ketogenic amino acids (umol/L)	26.4
2	Control	F	96	Ketogenic amino acids (umol/L)	16
3	Control	F	66	Ketogenic amino acids (umol/L)	19.8
6	Control	M	66	Ketogenic amino acids (umol/L)	16.7
8	Control	F	66	Ketogenic amino acids (umol/L)	20.6
10	Control	F	66	Ketogenic amino acids (umol/L)	16.3
11	Control	F	126	Ketogenic amino acids (umol/L)	23.2
15	Control	M	66	Ketogenic amino acids (umol/L)	15.4
16	Control	M	66	Ketogenic amino acids (umol/L)	13.1
18	Control	F	66	Ketogenic amino acids (umol/L)	15.6
23	Control	F	66	Ketogenic amino acids (umol/L)	17.3
24	Control	M	66	Ketogenic amino acids (umol/L)	19
4	Treatment	M	96	Ketogenic amino acids (umol/L)	26.2
5	Treatment	F	66	Ketogenic amino acids (umol/L)	18.3
7	Treatment	F	126	Ketogenic amino acids (umol/L)	18.2
9	Treatment	F	96	Ketogenic amino acids (umol/L)	21.2
12	Treatment	F	126	Ketogenic amino acids (umol/L)	19.6
13	Treatment	F	66	Ketogenic amino acids (umol/L)	27.4
14	Treatment	F	66	Ketogenic amino acids (umol/L)	19.1
17	Treatment	F	66	Ketogenic amino acids (umol/L)	20.3
19	Treatment	F	66	Ketogenic amino acids (umol/L)	18.3
20	Treatment	M	66	Ketogenic amino acids (umol/L)	15
21	Treatment	F	96	Ketogenic amino acids (umol/L)	19.8
22	Treatment	M	96	Ketogenic amino acids (umol/L)	19.3
1	Control	M	126	Glucogenic, and ketogenic amino acids (umol/L)	58.4
2	Control	F	96	Glucogenic, and ketogenic amino acids (umol/L)	37.5
3	Control	F	66	Glucogenic, and ketogenic amino acids (umol/L)	42.7
6	Control	M	66	Glucogenic, and ketogenic amino acids (umol/L)	32.5
8	Control	F	66	Glucogenic, and ketogenic amino acids (umol/L)	41.3
10	Control	F	66	Glucogenic, and ketogenic amino acids (umol/L)	30.4
11	Control	F	126	Glucogenic, and ketogenic amino acids (umol/L)	51.6
15	Control	M	66	Glucogenic, and ketogenic amino acids (umol/L)	28.3
16	Control	M	66	Glucogenic, and ketogenic amino acids (umol/L)	26
18	Control	F	66	Glucogenic, and ketogenic amino acids (umol/L)	32.7
23	Control	F	66	Glucogenic, and ketogenic amino acids (umol/L)	30.2
24	Control	M	66	Glucogenic, and ketogenic amino acids (umol/L)	38
4	Treatment	M	96	Glucogenic, and ketogenic amino acids (umol/L)	60.3
5	Treatment	F	66	Glucogenic, and ketogenic amino acids (umol/L)	39.2
7	Treatment	F	126	Glucogenic, and ketogenic amino acids (umol/L)	34.4
9	Treatment	F	96	Glucogenic, and ketogenic amino acids (umol/L)	43.5
12	Treatment	F	126	Glucogenic, and ketogenic amino acids (umol/L)	40.9
13	Treatment	F	66	Glucogenic, and ketogenic amino acids (umol/L)	52.8
14	Treatment	F	66	Glucogenic, and ketogenic amino acids (umol/L)	39.4
17	Treatment	F	66	Glucogenic, and ketogenic amino acids (umol/L)	50.1
19	Treatment	F	66	Glucogenic, and ketogenic amino acids (umol/L)	41.5
20	Treatment	M	66	Glucogenic, and ketogenic amino acids (umol/L)	30.6
21	Treatment	F	96	Glucogenic, and ketogenic amino acids (umol/L)	38.5
22	Treatment	M	96	Glucogenic, and ketogenic amino acids (umol/L)	30
1	Control	M	126	Offspring's birth weight (Kg)	43
2	Control	F	96	Offspring's birth weight (Kg)	30
3	Control	F	66	Offspring's birth weight (Kg)	28
6	Control	M	66	Offspring's birth weight (Kg)	31
8	Control	F	66	Offspring's birth weight (Kg)	28
10	Control	F	66	Offspring's birth weight (Kg)	28
11	Control	F	126	Offspring's birth weight (Kg)	35
15	Control	M	66	Offspring's birth weight (Kg)	39
16	Control	M	66	Offspring's birth weight (Kg)	30
18	Control	F	66	Offspring's birth weight (Kg)	18
23	Control	F	66	Offspring's birth weight (Kg)	26
24	Control	M	66	Offspring's birth weight (Kg)	33
4	Treatment	M	96	Offspring's birth weight (Kg)	40
5	Treatment	F	66	Offspring's birth weight (Kg)	33
7	Treatment	F	126	Offspring's birth weight (Kg)	28
9	Treatment	F	96	Offspring's birth weight (Kg)	29
12	Treatment	F	126	Offspring's birth weight (Kg)	33
13	Treatment	F	66	Offspring's birth weight (Kg)	32
14	Treatment	F	66	Offspring's birth weight (Kg)	30
17	Treatment	F	66	Offspring's birth weight (Kg)	32
19	Treatment	F	66	Offspring's birth weight (Kg)	27
20	Treatment	M	66	Offspring's birth weight (Kg)	27
21	Treatment	F	96	Offspring's birth weight (Kg)	36
22	Treatment	M	96	Offspring's birth weight (Kg)	20
1	Control	M	126	Initial body weight (kg)	742
2	Control	F	96	Initial body weight (kg)	606
3	Control	F	66	Initial body weight (kg)	562
6	Control	M	66	Initial body weight (kg)	514
8	Control	F	66	Initial body weight (kg)	472
10	Control	F	66	Initial body weight (kg)	674
11	Control	F	126	Initial body weight (kg)	627
15	Control	M	66	Initial body weight (kg)	568
16	Control	M	66	Initial body weight (kg)	522
18	Control	F	66	Initial body weight (kg)	472
23	Control	F	66	Initial body weight (kg)	446
24	Control	M	66	Initial body weight (kg)	436
4	Treatment	M	96	Initial body weight (kg)	573
5	Treatment	F	66	Initial body weight (kg)	550
7	Treatment	F	126	Initial body weight (kg)	610
9	Treatment	F	96	Initial body weight (kg)	496
12	Treatment	F	126	Initial body weight (kg)	541
13	Treatment	F	66	Initial body weight (kg)	648
14	Treatment	F	66	Initial body weight (kg)	690
17	Treatment	F	66	Initial body weight (kg)	426
19	Treatment	F	66	Initial body weight (kg)	534
20	Treatment	M	66	Initial body weight (kg)	480
21	Treatment	F	96	Initial body weight (kg)	598
22	Treatment	M	96	Initial body weight (kg)	467
1	Control	M	126	Final body weight (kg)	791
2	Control	F	96	Final body weight (kg)	669
3	Control	F	66	Final body weight (kg)	635
6	Control	M	66	Final body weight (kg)	518
8	Control	F	66	Final body weight (kg)	505
10	Control	F	66	Final body weight (kg)	674
11	Control	F	126	Final body weight (kg)	681
15	Control	M	66	Final body weight (kg)	600
16	Control	M	66	Final body weight (kg)	552
18	Control	F	66	Final body weight (kg)	455
23	Control	F	66	Final body weight (kg)	469
24	Control	M	66	Final body weight (kg)	458
4	Treatment	M	96	Final body weight (kg)	606
5	Treatment	F	66	Final body weight (kg)	578
7	Treatment	F	126	Final body weight (kg)	650
9	Treatment	F	96	Final body weight (kg)	505
12	Treatment	F	126	Final body weight (kg)	575
13	Treatment	F	66	Final body weight (kg)	670
14	Treatment	F	66	Final body weight (kg)	712
17	Treatment	F	66	Final body weight (kg)	451
19	Treatment	F	66	Final body weight (kg)	571
20	Treatment	M	66	Final body weight (kg)	494
21	Treatment	F	96	Final body weight (kg)	653
22	Treatment	M	96	Final body weight (kg)	497
1	Control	M	126	Average daily gain (kg/dia)	0.388889
2	Control	F	96	Average daily gain (kg/dia)	0.65625
3	Control	F	66	Average daily gain (kg/dia)	1.10606
6	Control	M	66	Average daily gain (kg/dia)	0.0606061
8	Control	F	66	Average daily gain (kg/dia)	0.5
10	Control	F	66	Average daily gain (kg/dia)	0
11	Control	F	126	Average daily gain (kg/dia)	0.428571
15	Control	M	66	Average daily gain (kg/dia)	0.484848
16	Control	M	66	Average daily gain (kg/dia)	0.454545
18	Control	F	66	Average daily gain (kg/dia)	-0.257576
23	Control	F	66	Average daily gain (kg/dia)	0.348485
24	Control	M	66	Average daily gain (kg/dia)	0.333333
4	Treatment	M	96	Average daily gain (kg/dia)	0.34375
5	Treatment	F	66	Average daily gain (kg/dia)	0.424242
7	Treatment	F	126	Average daily gain (kg/dia)	0.31746
9	Treatment	F	96	Average daily gain (kg/dia)	0.09375
12	Treatment	F	126	Average daily gain (kg/dia)	0.269841
13	Treatment	F	66	Average daily gain (kg/dia)	0.333333
14	Treatment	F	66	Average daily gain (kg/dia)	0.333333
17	Treatment	F	66	Average daily gain (kg/dia)	0.378788
19	Treatment	F	66	Average daily gain (kg/dia)	0.560606
20	Treatment	M	66	Average daily gain (kg/dia)	0.212121
21	Treatment	F	96	Average daily gain (kg/dia)	0.572917
22	Treatment	M	96	Average daily gain (kg/dia)	0.3125
1	Control	M	146	Ribeye Area (cm2)	90.4
2	Control	F	174	Ribeye Area (cm2)	57.4
3	Control	F	205	Ribeye Area (cm2)	63.2
6	Control	M	205	Ribeye Area (cm2)	58
8	Control	F	205	Ribeye Area (cm2)	57.9
10	Control	F	205	Ribeye Area (cm2)	70.7
11	Control	F	146	Ribeye Area (cm2)	67.3
15	Control	M	205	Ribeye Area (cm2)	64.5
16	Control	M	205	Ribeye Area (cm2)	49.7
18	Control	F	205	Ribeye Area (cm2)	57.7
23	Control	F	205	Ribeye Area (cm2)	52
24	Control	M	205	Ribeye Area (cm2)	59
4	Treatment	M	174	Ribeye Area (cm2)	70.5
5	Treatment	F	205	Ribeye Area (cm2)	68.6
7	Treatment	F	146	Ribeye Area (cm2)	68.8
9	Treatment	F	174	Ribeye Area (cm2)	50.1
12	Treatment	F	146	Ribeye Area (cm2)	57
13	Treatment	F	205	Ribeye Area (cm2)	75.8
14	Treatment	F	205	Ribeye Area (cm2)	76.3
17	Treatment	F	205	Ribeye Area (cm2)	68.1
19	Treatment	F	205	Ribeye Area (cm2)	52
20	Treatment	M	205	Ribeye Area (cm2)	52.1
21	Treatment	F	174	Ribeye Area (cm2)	67.7
22	Treatment	M	174	Ribeye Area (cm2)	51.5
1	Control	M	146	Subcutaneous Fat Thickness (mm)	3.375
2	Control	F	174	Subcutaneous Fat Thickness (mm)	3.85
3	Control	F	205	Subcutaneous Fat Thickness (mm)	3.375
6	Control	M	205	Subcutaneous Fat Thickness (mm)	3.15
8	Control	F	205	Subcutaneous Fat Thickness (mm)	2.27
10	Control	F	205	Subcutaneous Fat Thickness (mm)	5.635
11	Control	F	146	Subcutaneous Fat Thickness (mm)	7.485
15	Control	M	205	Subcutaneous Fat Thickness (mm)	3.21
16	Control	M	205	Subcutaneous Fat Thickness (mm)	2.725
18	Control	F	205	Subcutaneous Fat Thickness (mm)	1.39
23	Control	F	205	Subcutaneous Fat Thickness (mm)	4.5
24	Control	M	205	Subcutaneous Fat Thickness (mm)	2.925
4	Treatment	M	174	Subcutaneous Fat Thickness (mm)	3.61
5	Treatment	F	205	Subcutaneous Fat Thickness (mm)	4.3
7	Treatment	F	146	Subcutaneous Fat Thickness (mm)	6.76
9	Treatment	F	174	Subcutaneous Fat Thickness (mm)	1.575
12	Treatment	F	146	Subcutaneous Fat Thickness (mm)	1.8
13	Treatment	F	205	Subcutaneous Fat Thickness (mm)	7.875
14	Treatment	F	205	Subcutaneous Fat Thickness (mm)	5.625
17	Treatment	F	205	Subcutaneous Fat Thickness (mm)	2.495
19	Treatment	F	205	Subcutaneous Fat Thickness (mm)	4.74
20	Treatment	M	205	Subcutaneous Fat Thickness (mm)	2.475
21	Treatment	F	174	Subcutaneous Fat Thickness (mm)	5.85
22	Treatment	M	174	Subcutaneous Fat Thickness (mm)	1.18

## Sheet: Proteomic data
Protein IDs	Fasta headers	Mol. weight [kDa]	Q-value	LFQ intensity Control 1	LFQ intensity Control 10	LFQ intensity Control 11	LFQ intensity Control 15	LFQ intensity Control 16	LFQ intensity Control 18	LFQ intensity Control 2	LFQ intensity Control 23	LFQ intensity Control 24	LFQ intensity Control 3	LFQ intensity Control 6	LFQ intensity Control 8	LFQ intensity Treatment 12	LFQ intensityTreatment 13	LFQ intensity Treatment 14	LFQ intensity Treatment 17	LFQ intensity Treatment 19	LFQ intensity Treatment 20	LFQ intensity Treatment 21	LFQ intensity Treatment 22	LFQ intensity Treatment 4	LFQ intensity Treatment 5	LFQ intensity Treatment 7	LFQ intensity Treatment 9	Only identified by site	Reverse	Potential contaminant
sp|A2I7N1|SPA35_BOVIN;CON__A2I7N1;tr|G3N1U4|G3N1U4_BOVIN;sp|Q3ZEJ6|SPA33_BOVIN;sp|A2I7N0|SPA34_BOVIN;CON__A2I7N0;sp|A2I7N2|SPA36_BOVIN;tr|A0A452DJA9|A0A452DJA9_BOVIN;sp|A6QPQ2|SPA38_BOVIN;tr|A0A0A0MP89|A0A0A0MP89_BOVIN	sp|A2I7N1|SPA35_BOVIN Serpin A3-5 OS=Bos taurus OX=9913 GN=SERPINA3-5 PE=3 SV=1;;tr|G3N1U4|G3N1U4_BOVIN Serpin A3-3 OS=Bos taurus OX=9913 GN=SERPINA3-3 PE=1 SV=1;sp|Q3ZEJ6|SPA33_BOVIN Serpin A3-3 OS=Bos taurus OX=9913 GN=SERPINA3-3 PE=1 SV=2;sp|A2I7N0|SPA3	46397	0.0089744	0	0	0	0	0	0	0	0	0	0	0	0	0	0	0	0	0	0	0	0	0	0	0	11682			+
tr|F1MVK1|F1MVK1_BOVIN;CON__ENSEMBL:ENSBTAP00000007350;tr|E1BH06|E1BH06_BOVIN;CON__P01030	tr|F1MVK1|F1MVK1_BOVIN C4a anaphylatoxin OS=Bos taurus OX=9913 GN=LOC107131209 PE=4 SV=3;;tr|E1BH06|E1BH06_BOVIN C4a anaphylatoxin OS=Bos taurus OX=9913 GN=C4A PE=1 SV=3;	192.22	0	0	0	0	0	0	0	0	0	0	0	0	0	0	0	0	0	7728.8	0	0	0	0	0	0	0			+
CON__ENSEMBL:ENSBTAP00000014147		11756	0	0	0	0	0	0	0	0	0	0	0	0	0	0	0	0	0	0	0	0	8559.4	0	0	0	0			+
tr|A0A3Q1MKX8|A0A3Q1MKX8_BOVIN;tr|F1N5M2|F1N5M2_BOVIN;sp|Q3MHN5|VTDB_BOVIN;CON__Q3MHN5;tr|A0A3Q1LQ02|A0A3Q1LQ02_BOVIN;CON__ENSEMBL:ENSBTAP00000018229	tr|A0A3Q1MKX8|A0A3Q1MKX8_BOVIN Gc-globulin OS=Bos taurus OX=9913 GN=GC PE=4 SV=1;tr|F1N5M2|F1N5M2_BOVIN Gc-globulin OS=Bos taurus OX=9913 GN=GC PE=4 SV=2;sp|Q3MHN5|VTDB_BOVIN Vitamin D-binding protein OS=Bos taurus OX=9913 GN=GC PE=2 SV=1;;tr|A0A3Q1LQ02|A0	52005	0	0	0	0	0	0	0	0	28736	23651	0	22336	0	0	0	0	0	0	0	0	32959	90729	0	0	0			+
CON__ENSEMBL:ENSBTAP00000024146;sp|Q7SIH1|A2MG_BOVIN;tr|A0A452DI08|A0A452DI08_BOVIN;tr|A0A3Q1LMP7|A0A3Q1LMP7_BOVIN	;sp|Q7SIH1|A2MG_BOVIN Alpha-2-macroglobulin OS=Bos taurus OX=9913 GN=A2M PE=1 SV=2	164.34	0	125550	0	0	0	0	0	0	92888	54303	0	53367	0	0	96300	0	72935	55129	0	147770	126110	74764	0	0	67489			+
CON__ENSEMBL:ENSBTAP00000024462		46543	0	215790	0	0	0	0	0	57084	104640	86164	52625	133190	0	0	65302	0	0	103930	0	121800	209820	0	0	0	130870			+
CON__ENSEMBL:ENSBTAP00000024466		43.9	0	11410	0	0	0	0	0	0	0	0	0	0	0	0	0	0	0	0	0	0	0	0	0	0	0			+
tr|E1BJK2|E1BJK2_BOVIN;tr|A0A3Q1M442|A0A3Q1M442_BOVIN;CON__ENSEMBL:ENSBTAP00000025008	tr|E1BJK2|E1BJK2_BOVIN Tubulin beta chain OS=Bos taurus OX=9913 GN=TUBB1 PE=3 SV=1;tr|A0A3Q1M442|A0A3Q1M442_BOVIN Tubulin beta chain OS=Bos taurus OX=9913 GN=TUBB1 PE=3 SV=1;	49987	0	0	0	0	0	0	0	0	0	0	0	0	0	0	0	0	0	0	0	34980	0	0	0	0	0			+
CON__ENSEMBL:ENSP00000377550;CON__P13646-1	;	45771	0.0088608	0	0	0	0	0	0	0	0	0	0	0	0	0	0	0	0	0	0	0	0	0	0	0	24356			+
CON__P00761		24409	0	1673100	246780	714200	0	177520	294520	1313400	566540	576290	379850	680840	146320	353610	917240	267230	190530	339020	200660	604420	320110	615720	308650	69602	726010			+
sp|P00978|AMBP_BOVIN;CON__P00978;tr|F1MMK9|F1MMK9_BOVIN;tr|A0A3Q1MGB8|A0A3Q1MGB8_BOVIN	sp|P00978|AMBP_BOVIN Protein AMBP OS=Bos taurus OX=9913 GN=AMBP PE=1 SV=2;;tr|F1MMK9|F1MMK9_BOVIN Alpha-1-microglobulin OS=Bos taurus OX=9913 GN=KIF12 PE=3 SV=3;tr|A0A3Q1MGB8|A0A3Q1MGB8_BOVIN Alpha-1-microglobulin OS=Bos taurus OX=9913 GN=KIF12 PE=3 SV=1	39234	0	0	0	0	0	0	0	0	0	0	0	0	0	0	0	0	0	17709	0	19033	17829	0	0	0	0			+
sp|P01045|KNG2_BOVIN;CON__P01045-1;tr|F1MNV5|F1MNV5_BOVIN;tr|A0A140T8C8|A0A140T8C8_BOVIN;sp|P01044|KNG1_BOVIN;CON__Q2KJ62;CON__P01044-1	sp|P01045|KNG2_BOVIN Kininogen-2 OS=Bos taurus OX=9913 GN=KNG2 PE=1 SV=1;;tr|F1MNV5|F1MNV5_BOVIN Kininogen-1 OS=Bos taurus OX=9913 GN=KNG1 PE=4 SV=2;tr|A0A140T8C8|A0A140T8C8_BOVIN Bradykinin OS=Bos taurus OX=9913 GN=KNG1 PE=4 SV=1;sp|P01044|KNG1_BOVIN Kini	68709	0.005305	0	0	0	0	0	0	0	5408.3	0	0	0	0	0	0	0	0	0	0	0	0	0	0	0	0			+
sp|P01966|HBA_BOVIN;CON__P01966;tr|A0A452DIQ5|A0A452DIQ5_BOVIN;tr|F1MMI1|F1MMI1_BOVIN;tr|E1BAP8|E1BAP8_BOVIN	sp|P01966|HBA_BOVIN Hemoglobin subunit alpha OS=Bos taurus OX=9913 GN=HBA PE=1 SV=2;;tr|A0A452DIQ5|A0A452DIQ5_BOVIN GLOBIN domain-containing protein OS=Bos taurus OX=9913 GN=HBA1 PE=3 SV=1	15184	0	1014100	2185300	2375200	0	1153200	1446600	3077000	997460	1770800	1195700	1550400	2043400	1245900	1515300	872440	1254300	1336700	1546100	852380	749600	841360	1195500	1753600	1581000			+
sp|P02070|HBB_BOVIN;CON__P02070;tr|G3N1Y3|G3N1Y3_BOVIN;sp|P02081|HBBF_BOVIN;CON__Q3SX09;tr|A0A3Q1MGU4|A0A3Q1MGU4_BOVIN;tr|E1BEL8|E1BEL8_BOVIN;tr|E1B976|E1B976_BOVIN	sp|P02070|HBB_BOVIN Hemoglobin subunit beta OS=Bos taurus OX=9913 GN=HBB PE=1 SV=1;	15954	0	2805600	5345000	3690000	463140	1839100	2855700	6967100	2897900	1843900	1409800	1966200	2190100	1467200	2107700	1049100	1359600	2493100	1570100	754720	1632900	1124800	2467200	1385400	1736800			+
sp|P02584|PROF1_BOVIN;CON__P02584;tr|E1BHJ0|E1BHJ0_BOVIN	sp|P02584|PROF1_BOVIN Profilin-1 OS=Bos taurus OX=9913 GN=PFN1 PE=1 SV=2;;tr|E1BHJ0|E1BHJ0_BOVIN Profilin OS=Bos taurus OX=9913 PE=3 SV=2	15057	0	142490	0	0	0	0	0	0	123230	90873	0	106740	0	59960	140790	0	0	107940	0	108570	117150	85654	0	0	44542			+
sp|P02672|FIBA_BOVIN;CON__P02672;tr|F6QND5|F6QND5_BOVIN;tr|A0A3Q1LVV7|A0A3Q1LVV7_BOVIN	sp|P02672|FIBA_BOVIN Fibrinogen alpha chain OS=Bos taurus OX=9913 GN=FGA PE=1 SV=5;;tr|F6QND5|F6QND5_BOVIN Fibrinogen alpha chain OS=Bos taurus OX=9913 GN=FGA PE=4 SV=1;tr|A0A3Q1LVV7|A0A3Q1LVV7_BOVIN Fibrinogen alpha chain OS=Bos taurus OX=9913 GN=FGA PE=4	67011	0	104090	0	0	0	0	0	0	64198	80526	0	70213	0	0	48258	0	0	53647	0	355000	140270	0	0	0	0			+
tr|F1MAV0|F1MAV0_BOVIN;CON__P02676;tr|A0A3Q1MG04|A0A3Q1MG04_BOVIN;sp|P02676|FIBB_BOVIN	tr|F1MAV0|F1MAV0_BOVIN Fibrinogen beta chain OS=Bos taurus OX=9913 GN=FGB PE=4 SV=3;;tr|A0A3Q1MG04|A0A3Q1MG04_BOVIN Fibrinogen beta chain OS=Bos taurus OX=9913 GN=FGB PE=4 SV=1;sp|P02676|FIBB_BOVIN Fibrinogen beta chain OS=Bos taurus OX=9913 GN=FGB PE=1 SV	54314	0	19080	0	0	0	0	0	0	38906	54384	0	40840	0	0	40949	0	0	34584	0	534810	64527	0	0	0	0			+
CON__P02768-1		69366	0.0026882	0	0	0	0	0	0	0	0	0	0	0	0	0	0	0	0	0	0	0	36623	0	0	0	0			+
tr|A0A140T897|A0A140T897_BOVIN;sp|P02769|ALBU_BOVIN;CON__P02769;tr|A0A3Q1LNN7|A0A3Q1LNN7_BOVIN	tr|A0A140T897|A0A140T897_BOVIN Albumin OS=Bos taurus OX=9913 GN=ALB PE=4 SV=1;sp|P02769|ALBU_BOVIN Albumin OS=Bos taurus OX=9913 GN=ALB PE=1 SV=4;;tr|A0A3Q1LNN7|A0A3Q1LNN7_BOVIN Albumin OS=Bos taurus OX=9913 GN=ALB PE=4 SV=1	69323	0	1903600	1300200	1189900	801410	704980	1236900	1677100	1302900	1518500	1256700	1546600	978260	842360	2200400	1992300	1006500	1347400	386040	1647400	1382700	8777300	1431100	843460	2224800			+
CON__P04264;tr|G3MZ71|G3MZ71_BOVIN		66017	0	107220	0	0	0	0	194400	117940	33027	37821	95604	19658	0	0	96176	0	0	53390	0	0	13061	0	0	0	97614			+
sp|P12763|FETUA_BOVIN;CON__P12763	sp|P12763|FETUA_BOVIN Alpha-2-HS-glycoprotein OS=Bos taurus OX=9913 GN=AHSG PE=1 SV=2;	38418	0	0	0	0	0	0	0	0	0	0	0	0	0	0	0	0	0	0	0	0	4447	0	0	0	0			+
CON__P13645;tr|A6QNZ7|A6QNZ7_BOVIN;sp|P06394|K1C10_BOVIN;CON__P02535-1;tr|A0A3Q1N5C7|A0A3Q1N5C7_BOVIN;sp|Q148H6|K1C28_BOVIN;CON__Q148H6;CON__Q7Z3Y7;tr|A0A3Q1LT90|A0A3Q1LT90_BOVIN;sp|Q0P5J4|K1C25_BOVIN;CON__Q7Z3Z0;CON__A2A4G1;tr|A0A3Q1M2I5|A0A3Q1M2I5_BOVIN;CON__Q7Z3Y8;sp|Q0P5J6|K1C27_BOVIN;CON__P02533;CON__P08779;tr|F1MC11|F1MC11_BOVIN;CON__A2A5Y0;CON__Q92764;tr|E1BFG1|E1BFG1_BOVIN;CON__Q04695;CON…		59.51	0	53537	0	0	0	0	0	0	0	0	0	0	0	0	58489	0	0	0	0	0	0	0	0	0	0			+
sp|P15497|APOA1_BOVIN;CON__P15497;tr|A0A3Q1MJJ4|A0A3Q1MJJ4_BOVIN	sp|P15497|APOA1_BOVIN Apolipoprotein A-I OS=Bos taurus OX=9913 GN=APOA1 PE=1 SV=3;;tr|A0A3Q1MJJ4|A0A3Q1MJJ4_BOVIN Apolipoprotein A-I OS=Bos taurus OX=9913 GN=APOA1 PE=1 SV=1	30276	0	151080	0	0	0	0	0	0	122850	97331	73228	159850	0	0	130240	0	0	144030	0	107080	189620	89346	0	0	0			+
sp|P17697|CLUS_BOVIN;CON__P17697	sp|P17697|CLUS_BOVIN Clusterin OS=Bos taurus OX=9913 GN=CLU PE=1 SV=1;	51113	0.0089286	0	0	0	0	0	0	0	0	0	0	0	0	0	0	0	0	0	0	14069	0	0	0	0	0			+
sp|P21752|TYB10_BOVIN;CON__P21752	sp|P21752|TYB10_BOVIN Thymosin beta-10 OS=Bos taurus OX=9913 GN=TMSB10 PE=1 SV=2;	48054	0	0	0	0	0	0	0	0	0	0	0	0	0	0	0	0	0	22191	0	0	0	0	0	0	0			+
sp|P34955|A1AT_BOVIN;CON__P34955	sp|P34955|A1AT_BOVIN Alpha-1-antiproteinase OS=Bos taurus OX=9913 GN=SERPINA1 PE=1 SV=1;	46103	0	0	0	0	0	0	0	0	19955	0	0	0	0	0	19815	0	0	18168	0	30074	39194	0	0	0	0			+
CON__P35527		62129	0	0	0	0	0	0	70398	0	0	0	0	0	0	0	0	0	0	0	0	0	0	0	0	0	0			+
CON__P35908v2;CON__P35908;tr|A0A452DIJ6|A0A452DIJ6_BOVIN;sp|Q148H7|K2C79_BOVIN;CON__Q5XKE5;CON__O95678;CON__P07744;CON__Q01546;sp|P04262|K2CB_BOVIN;sp|P04261|K2C3_BOVIN;CON__Q9R0H5;CON__Q8VED5;CON__Q6NXH9;CON__Q6IFZ6;CON__Q7Z794;CON__REFSEQ:XP_932229;CON__Q14CN4-1;CON__Q6IME9;CON__Q3SY84;sp|Q148H8|K2C72_BOVIN;sp|Q148H5|K2C71_BOVIN;CON__Q7RTS7;tr|A0A452DIF0|A0A452DIF0_BOVIN;sp|A7YWK3|K2C73_BOVIN;C…	;;tr|A0A452DIJ6|A0A452DIJ6_BOVIN Keratin, type II cytoskeletal 79 OS=Bos taurus OX=9913 GN=KRT79 PE=3 SV=1;sp|Q148H7|K2C79_BOVIN Keratin, type II cytoskeletal 79 OS=Bos taurus OX=9913 GN=KRT79 PE=2 SV=1;;	65432	0	0	0	0	0	0	0	0	0	0	0	0	0	0	25871	0	0	0	0	0	0	0	0	0	0			+
sp|P41361|ANT3_BOVIN;CON__P41361;tr|A0A3Q1NJR8|A0A3Q1NJR8_BOVIN;tr|F1MSZ6|F1MSZ6_BOVIN;tr|A0A3Q1MS55|A0A3Q1MS55_BOVIN	sp|P41361|ANT3_BOVIN Antithrombin-III OS=Bos taurus OX=9913 GN=SERPINC1 PE=1 SV=2;;tr|A0A3Q1NJR8|A0A3Q1NJR8_BOVIN Antithrombin-III OS=Bos taurus OX=9913 GN=SERPINC1 PE=3 SV=1;tr|F1MSZ6|F1MSZ6_BOVIN Antithrombin-III OS=Bos taurus OX=9913 GN=SERPINC1 PE=3 SV	52347	0	29629	0	0	0	0	0	0	27277	0	0	0	0	0	28826	0	0	32051	0	38739	31088	0	0	0	0			+
sp|P62894|CYC_BOVIN;CON__P62894	sp|P62894|CYC_BOVIN Cytochrome c OS=Bos taurus OX=9913 GN=CYCS PE=1 SV=2;	11703	0	0	0	0	0	0	0	0	0	0	0	0	0	0	0	0	0	0	0	0	12511	0	0	0	0			+
tr|A0A3Q1MGI2|A0A3Q1MGI2_BOVIN;tr|A0A3Q1LPF0|A0A3Q1LPF0_BOVIN;sp|Q03247|APOE_BOVIN;CON__Q03247;tr|A0A140T881|A0A140T881_BOVIN	tr|A0A3Q1MGI2|A0A3Q1MGI2_BOVIN Apolipoprotein E OS=Bos taurus OX=9913 GN=APOE PE=3 SV=1;tr|A0A3Q1LPF0|A0A3Q1LPF0_BOVIN Apolipoprotein E OS=Bos taurus OX=9913 GN=APOE PE=3 SV=1;sp|Q03247|APOE_BOVIN Apolipoprotein E OS=Bos taurus OX=9913 GN=APOE PE=1 SV=1;;t	34089	0	0	0	0	0	0	0	0	0	0	0	0	0	0	0	0	0	0	0	0	6732.9	0	0	0	0			+
sp|Q05443|LUM_BOVIN;CON__Q05443	sp|Q05443|LUM_BOVIN Lumican OS=Bos taurus OX=9913 GN=LUM PE=1 SV=1;	38756	0	0	0	0	0	0	0	0	0	0	0	0	0	0	0	0	0	0	0	0	14059	0	0	0	0			+
tr|F1MZ96|F1MZ96_BOVIN;tr|F1MH40|F1MH40_BOVIN;CON__Q05B55	tr|F1MZ96|F1MZ96_BOVIN Uncharacterized protein OS=Bos taurus OX=9913 PE=1 SV=3;tr|F1MH40|F1MH40_BOVIN Uncharacterized protein OS=Bos taurus OX=9913 PE=1 SV=2;	26664	0	36849	0	0	0	0	0	0	0	0	0	0	0	0	0	0	0	0	0	0	0	0	0	0	0			+
tr|A0A3Q1M032|A0A3Q1M032_BOVIN;CON__Q1RMK2;tr|G5E513|G5E513_BOVIN;tr|A0A3Q1M3U5|A0A3Q1M3U5_BOVIN;tr|A0A3Q1LPI6|A0A3Q1LPI6_BOVIN;tr|G5E5T5|G5E5T5_BOVIN	tr|A0A3Q1M032|A0A3Q1M032_BOVIN Uncharacterized protein OS=Bos taurus OX=9913 PE=1 SV=1;;tr|G5E513|G5E513_BOVIN Uncharacterized protein OS=Bos taurus OX=9913 PE=1 SV=2	40391	0	24756	0	0	0	0	0	0	0	17168	0	0	0	0	19097	0	0	21373	0	64547	34131	0	0	0	39894			+
tr|F1MLW7|F1MLW7_BOVIN;CON__Q1RMN8;tr|F1N160|F1N160_BOVIN;tr|A0A3Q1LT19|A0A3Q1LT19_BOVIN;tr|F1MLW8|F1MLW8_BOVIN	tr|F1MLW7|F1MLW7_BOVIN Ig-like domain-containing protein OS=Bos taurus OX=9913 PE=4 SV=3;;tr|F1N160|F1N160_BOVIN Uncharacterized protein OS=Bos taurus OX=9913 PE=4 SV=3	14635	0	0	0	0	0	0	0	143910	0	0	0	97864	0	0	69668	0	0	0	101870	176480	103270	111830	0	0	111420			+
tr|F1N3A1|F1N3A1_BOVIN;sp|Q28178|TSP1_BOVIN;CON__Q28194;tr|A0A3Q1MQV3|A0A3Q1MQV3_BOVIN;tr|F1MHQ8|F1MHQ8_BOVIN;tr|A0A3Q1MQX0|A0A3Q1MQX0_BOVIN;tr|F1N1W3|F1N1W3_BOVIN;sp|Q95116|TSP2_BOVIN	tr|F1N3A1|F1N3A1_BOVIN Thrombospondin-1 OS=Bos taurus OX=9913 GN=THBS1 PE=3 SV=1;sp|Q28178|TSP1_BOVIN Thrombospondin-1 OS=Bos taurus OX=9913 GN=THBS1 PE=2 SV=2;;tr|A0A3Q1MQV3|A0A3Q1MQV3_BOVIN Thrombospondin-1 OS=Bos taurus OX=9913 GN=THBS1 PE=3 SV=1	129.39	0	0	0	0	0	0	0	0	0	0	0	0	0	0	0	0	0	0	0	19438	0	0	0	0	0			+
sp|Q2KJF1|A1BG_BOVIN;CON__Q2KJF1;tr|A0A3Q1MJT2|A0A3Q1MJT2_BOVIN	sp|Q2KJF1|A1BG_BOVIN Alpha-1B-glycoprotein OS=Bos taurus OX=9913 GN=A1BG PE=1 SV=1;;tr|A0A3Q1MJT2|A0A3Q1MJT2_BOVIN Alpha-1B-glycoprotein OS=Bos taurus OX=9913 GN=A1BG PE=1 SV=1	53553	0	0	0	0	0	0	0	0	0	21994	0	0	0	0	17889	0	0	0	0	0	28967	0	0	0	0			+
sp|Q2UVX4|CO3_BOVIN;CON__Q2UVX4;tr|A0A3Q1MGT0|A0A3Q1MGT0_BOVIN;tr|A0A3Q1M2B2|A0A3Q1M2B2_BOVIN;tr|A0A3Q1MHV6|A0A3Q1MHV6_BOVIN	sp|Q2UVX4|CO3_BOVIN Complement C3 OS=Bos taurus OX=9913 GN=C3 PE=1 SV=2;;tr|A0A3Q1MGT0|A0A3Q1MGT0_BOVIN C3-beta-c OS=Bos taurus OX=9913 GN=C3 PE=1 SV=1;tr|A0A3Q1M2B2|A0A3Q1M2B2_BOVIN C3-beta-c OS=Bos taurus OX=9913 GN=C3 PE=1 SV=1;tr|A0A3Q1MHV6|A0A3Q1MHV6_	187.25	0	53824	0	0	0	0	0	0	49748	57027	0	18433	0	0	60009	0	0	51607	0	183650	54176	0	0	0	28814			+
tr|F1MJH1|F1MJH1_BOVIN;sp|Q3SX14|GELS_BOVIN;tr|A0A3Q1MIW2|A0A3Q1MIW2_BOVIN;CON__Q3SX14;tr|A0A3Q1MIS1|A0A3Q1MIS1_BOVIN;tr|F1N1I6|F1N1I6_BOVIN	tr|F1MJH1|F1MJH1_BOVIN Actin-depolymerizing factor OS=Bos taurus OX=9913 GN=GSN PE=3 SV=1;sp|Q3SX14|GELS_BOVIN Gelsolin OS=Bos taurus OX=9913 GN=GSN PE=2 SV=1;tr|A0A3Q1MIW2|A0A3Q1MIW2_BOVIN Actin-depolymerizing factor OS=Bos taurus OX=9913 GN=GSN PE=3 SV=1	80702	0	0	0	0	0	0	0	0	0	0	0	0	0	0	0	0	0	0	0	0	10094	0	0	0	0			+
tr|A0A3Q1LS55|A0A3Q1LS55_BOVIN;tr|Q5GN72|Q5GN72_BOVIN;sp|Q3SZR3|A1AG_BOVIN;CON__Q3SZR3	tr|A0A3Q1LS55|A0A3Q1LS55_BOVIN Alpha-1-acid glycoprotein OS=Bos taurus OX=9913 GN=ORM1 PE=3 SV=1;tr|Q5GN72|Q5GN72_BOVIN Alpha-1-acid glycoprotein OS=Bos taurus OX=9913 GN=agp PE=2 SV=2;sp|Q3SZR3|A1AG_BOVIN Alpha-1-acid glycoprotein OS=Bos taurus OX=9913 GN	21.44	0	0	0	0	0	0	0	0	18862	0	0	0	0	0	0	170360	0	0	0	0	0	0	0	0	0			+
tr|A0A3Q1MA31|A0A3Q1MA31_BOVIN;tr|A0A3Q1LZ09|A0A3Q1LZ09_BOVIN;tr|F1MMD7|F1MMD7_BOVIN;sp|Q3T052|ITIH4_BOVIN;CON__Q3T052;tr|A0A3Q1MGQ6|A0A3Q1MGQ6_BOVIN	tr|A0A3Q1MA31|A0A3Q1MA31_BOVIN Inter-alpha-trypsin inhibitor heavy chain H4 OS=Bos taurus OX=9913 GN=ITIH4 PE=3 SV=1;tr|A0A3Q1LZ09|A0A3Q1LZ09_BOVIN Inter-alpha-trypsin inhibitor heavy chain H4 OS=Bos taurus OX=9913 GN=ITIH4 PE=3 SV=1;tr|F1MMD7|F1MMD7_BOVIN	99645	0.0027211	0	0	0	0	0	0	0	0	0	0	0	0	0	0	0	0	0	0	0	0	0	0	0	13722			+
sp|Q3ZBD7|G6PI_BOVIN;CON__Q3ZBD7;tr|A0A3Q1MP70|A0A3Q1MP70_BOVIN	sp|Q3ZBD7|G6PI_BOVIN Glucose-6-phosphate isomerase OS=Bos taurus OX=9913 GN=GPI PE=2 SV=4;;tr|A0A3Q1MP70|A0A3Q1MP70_BOVIN Glucose-6-phosphate isomerase OS=Bos taurus OX=9913 GN=GPI PE=1 SV=1	62854	0	0	0	0	0	0	0	0	35053	27560	0	28324	0	0	43764	0	0	30744	0	35455	42822	0	0	0	0			+
CON__Q9NSB2;CON__Q6ISB0;tr|F1N566|F1N566_BOVIN;tr|A0A3Q1MKM0|A0A3Q1MKM0_BOVIN;tr|A0A3Q1M0W3|A0A3Q1M0W3_BOVIN;tr|A0A3Q1MSS8|A0A3Q1MSS8_BOVIN;tr|E1B898|E1B898_BOVIN;CON__O43790;sp|A4FUZ0|KRT83_BOVIN;CON__Q6NT21;CON__P78385;tr|A0A3Q1ML39|A0A3Q1ML39_BOVIN;sp|Q148H4|KRT81_BOVIN;CON__Q14533;tr|Q0VD04|Q0VD04_BOVIN;CON__P78386;tr|A0A452DI61|A0A452DI61_BOVIN;CON__Q9NSB4;tr|A3KMY1|A3KMY1_BOVIN	;	64895	0	0	0	0	0	0	0	0	61934	0	0	0	0	0	0	0	0	0	0	0	0	0	0	0	0			+
sp|Q9TTE1|SPA31_BOVIN;CON__Q9TTE1;tr|A0A452DJK6|A0A452DJK6_BOVIN;tr|A0A0A0MP88|A0A0A0MP88_BOVIN;tr|A0A3Q1N535|A0A3Q1N535_BOVIN	sp|Q9TTE1|SPA31_BOVIN Serpin A3-1 OS=Bos taurus OX=9913 GN=SERPINA3-1 PE=1 SV=3;;tr|A0A452DJK6|A0A452DJK6_BOVIN Serpin A3-1 OS=Bos taurus OX=9913 GN=SERPINA3-1 PE=3 SV=1;tr|A0A0A0MP88|A0A0A0MP88_BOVIN Serpin A3-1 OS=Bos taurus OX=9913 GN=SERPINA3-1 PE=3 SV	46236	0	23687	0	0	0	0	0	0	36808	23431	0	0	0	0	19709	0	0	0	0	45931	31208	0	0	0	0			+
CON__REFSEQ:XP_001252647;tr|A0A0A0MPA0|A0A0A0MPA0_BOVIN;tr|A0A3Q1MGP2|A0A3Q1MGP2_BOVIN	;tr|A0A0A0MPA0|A0A0A0MPA0_BOVIN SERPIN domain-containing protein OS=Bos taurus OX=9913 GN=LOC784932 PE=1 SV=1	46897	0.0014164	0	0	0	0	0	0	0	0	0	0	0	0	0	0	0	0	4444.1	0	0	0	0	0	0	0			+
REV__sp|P61602|NCALD_BOVIN	sp|P61602|NCALD_BOVIN Neurocalcin-delta OS=Bos taurus OX=9913 GN=NCALD PE=1 SV=2	22245	1	0	0	0	0	0	0	0	23942	0	0	0	0	0	0	0	0	0	0	0	0	0	0	0	0	+	+
REV__tr|A0A3Q1M2A6|A0A3Q1M2A6_BOVIN;REV__tr|A0A3Q1LSJ9|A0A3Q1LSJ9_BOVIN;REV__tr|A0A3Q1MBE4|A0A3Q1MBE4_BOVIN;REV__tr|A0A3Q1LSZ9|A0A3Q1LSZ9_BOVIN;REV__tr|A0A3Q1ME79|A0A3Q1ME79_BOVIN;REV__tr|F1MUF1|F1MUF1_BOVIN;REV__tr|A0A3Q1MH63|A0A3Q1MH63_BOVIN;REV__tr|A0A3Q1LWE0|A0A3Q1LWE0_BOVIN	tr|A0A3Q1M2A6|A0A3Q1M2A6_BOVIN Exportin 5 OS=Bos taurus OX=9913 GN=XPO5 PE=4 SV=1;tr|A0A3Q1LSJ9|A0A3Q1LSJ9_BOVIN Exportin 5 OS=Bos taurus OX=9913 GN=XPO5 PE=4 SV=1;tr|A0A3Q1MBE4|A0A3Q1MBE4_BOVIN Exportin 5 OS=Bos taurus OX=9913 GN=XPO5 PE=4 SV=1;tr|A0A3Q1L	126.65	0.0014306	0	0	0	0	0	0	0	0	0	0	0	0	0	21364	0	0	0	0	0	0	0	0	0	0		+
REV__tr|A0A3Q1M788|A0A3Q1M788_BOVIN;REV__tr|A0A3Q1LYU7|A0A3Q1LYU7_BOVIN;REV__tr|E1B9M5|E1B9M5_BOVIN	tr|A0A3Q1M788|A0A3Q1M788_BOVIN Adhesion G protein-coupled receptor B2 OS=Bos taurus OX=9913 GN=ADGRB2 PE=4 SV=1;tr|A0A3Q1LYU7|A0A3Q1LYU7_BOVIN Adhesion G protein-coupled receptor B2 OS=Bos taurus OX=9913 GN=ADGRB2 PE=4 SV=1;tr|E1B9M5|E1B9M5_BOVIN Adhesion	163.77	0.0040161	0	0	0	0	0	0	0	0	0	0	0	0	0	59485	0	0	0	0	0	0	0	0	0	0		+
REV__tr|E1BMC4|E1BMC4_BOVIN	tr|E1BMC4|E1BMC4_BOVIN SEC7 domain-containing protein OS=Bos taurus OX=9913 GN=GBF1 PE=4 SV=1	206.6	0.0028169	0	0	0	0	0	0	0	0	0	0	0	0	0	0	0	0	0	0	0	0	12053	0	0	0		+
REV__tr|E1BMH4|E1BMH4_BOVIN	tr|E1BMH4|E1BMH4_BOVIN Enoyl-CoA hydratase and 3-hydroxyacyl CoA dehydrogenase OS=Bos taurus OX=9913 GN=EHHADH PE=1 SV=1	79.7	0.0065876	0	0	0	0	0	0	0	0	0	0	0	0	0	4782.5	0	0	0	0	0	0	0	0	0	0		+
REV__tr|F1MBI8|F1MBI8_BOVIN	tr|F1MBI8|F1MBI8_BOVIN Synaptic Ras GTPase activating protein 1 OS=Bos taurus OX=9913 GN=SYNGAP1 PE=4 SV=2	148.61	0.0053191	0	0	0	0	0	0	0	5355.2	0	0	0	0	0	0	0	0	0	0	0	0	0	0	0	0		+
REV__tr|F1MX73|F1MX73_BOVIN	tr|F1MX73|F1MX73_BOVIN Mitochondrial intermediate peptidase OS=Bos taurus OX=9913 GN=MIPEP PE=3 SV=2	79344	0.0089974	0	0	0	0	0	0	0	0	14589	0	0	0	0	0	0	0	0	0	0	22568	0	0	0	0		+
REV__tr|F1N2L5|F1N2L5_BOVIN	tr|F1N2L5|F1N2L5_BOVIN Maestro heat like repeat family member 6 OS=Bos taurus OX=9913 GN=MROH6 PE=4 SV=2	76322	0.0077519	0	0	0	0	0	0	0	0	24224	0	0	0	0	0	0	0	0	0	0	0	0	0	0	0		+
sp|A0JN39|COPB_BOVIN	sp|A0JN39|COPB_BOVIN Coatomer subunit beta OS=Bos taurus OX=9913 GN=COPB1 PE=1 SV=1	107.13	0	0	0	0	0	0	0	0	0	0	0	0	0	0	0	0	0	0	0	4467.7	0	0	0	0	0
sp|A0JNJ5|MYL1_BOVIN	sp|A0JNJ5|MYL1_BOVIN Myosin light chain 1/3, skeletal muscle isoform OS=Bos taurus OX=9913 GN=MYL1 PE=2 SV=1	20932	0	19626	0	0	0	0	0	0	0	0	0	0	0	0	0	0	0	0	0	0	0	0	0	0	0
tr|E1BG28|E1BG28_BOVIN;sp|A1A4L1|THEM4_BOVIN	tr|E1BG28|E1BG28_BOVIN Acyl-coenzyme A thioesterase THEM4 OS=Bos taurus OX=9913 GN=THEM4 PE=4 SV=3;sp|A1A4L1|THEM4_BOVIN Acyl-coenzyme A thioesterase THEM4 OS=Bos taurus OX=9913 GN=THEM4 PE=2 SV=1	26198	0	0	0	0	0	0	0	0	22715	11267	0	0	0	0	0	0	0	0	0	0	0	0	0	0	0
sp|Q3ZBX9|H2AJ_BOVIN;sp|A1A4R1|H2A2C_BOVIN;tr|E1BH22|E1BH22_BOVIN;sp|P0C0S9|H2A1_BOVIN;tr|F1MRN2|F1MRN2_BOVIN;tr|A0A3Q1N7K2|A0A3Q1N7K2_BOVIN;tr|A0A3Q1MF62|A0A3Q1MF62_BOVIN;tr|A0A096LNF2|A0A096LNF2_BOVIN;tr|A0A3Q1MDK7|A0A3Q1MDK7_BOVIN;tr|A0A0A0MP93|A0A0A0MP93_BOVIN;tr|A0A3Q1M0K4|A0A3Q1M0K4_BOVIN;tr|F2Z4I6|F2Z4I6_BOVIN;tr|A0A3Q1M178|A0A3Q1M178_BOVIN	sp|Q3ZBX9|H2AJ_BOVIN Histone H2A.J OS=Bos taurus OX=9913 GN=H2AJ PE=2 SV=1;sp|A1A4R1|H2A2C_BOVIN Histone H2A type 2-C OS=Bos taurus OX=9913 GN=H2AC20 PE=2 SV=1;tr|E1BH22|E1BH22_BOVIN Histone H2A OS=Bos taurus OX=9913 GN=H2AC18 PE=3 SV=3;sp|P0C0S9|H2A1_BOVI	14019	0.0027285	56767	0	0	0	0	0	0	0	0	0	0	0	0	0	0	0	0	0	0	0	0	0	0	0
sp|A2I7M9|SPA32_BOVIN	sp|A2I7M9|SPA32_BOVIN Serpin A3-2 OS=Bos taurus OX=9913 GN=SERPINA3-2 PE=3 SV=1	46236	0.0014124	0	0	0	0	0	0	0	0	0	0	0	0	0	0	0	0	0	0	0	0	23991	0	0	0
sp|A2VDZ9|VAPB_BOVIN;sp|Q0VCY1|VAPA_BOVIN;tr|A0A3Q1LUP8|A0A3Q1LUP8_BOVIN	sp|A2VDZ9|VAPB_BOVIN Vesicle-associated membrane protein-associated protein B OS=Bos taurus OX=9913 GN=VAPB PE=2 SV=1;sp|Q0VCY1|VAPA_BOVIN Vesicle-associated membrane protein-associated protein A OS=Bos taurus OX=9913 GN=VAPA PE=2 SV=1;tr|A0A3Q1LUP8|A0A3Q1	27158	0.006502	0	0	0	0	0	0	0	0	0	0	0	0	0	7079.2	0	0	0	0	0	0	0	0	0	0
sp|A2VE15|FADS6_BOVIN	sp|A2VE15|FADS6_BOVIN Fatty acid desaturase 6 OS=Bos taurus OX=9913 GN=FADS6 PE=2 SV=1	38614	0.0014286	0	0	0	0	0	0	0	0	0	0	0	0	0	0	0	0	0	0	0	2241.4	0	0	0	0
sp|A3KMV5|UBA1_BOVIN;tr|A0A3Q1LKR8|A0A3Q1LKR8_BOVIN	sp|A3KMV5|UBA1_BOVIN Ubiquitin-like modifier-activating enzyme 1 OS=Bos taurus OX=9913 GN=UBA1 PE=2 SV=1;tr|A0A3Q1LKR8|A0A3Q1LKR8_BOVIN Ubiquitin-activating enzyme E1 OS=Bos taurus OX=9913 GN=UBA1 PE=1 SV=1	117.83	0.005291	0	0	0	0	0	0	0	0	3793	0	0	0	0	0	0	0	0	0	0	0	0	0	0	0
tr|A0A3Q1M698|A0A3Q1M698_BOVIN;sp|Q5E997|CAZA2_BOVIN;sp|A4FUA8|CAZA1_BOVIN;tr|A0A3Q1N894|A0A3Q1N894_BOVIN;tr|A0A3Q1LFG8|A0A3Q1LFG8_BOVIN;tr|A0A3Q1LXG3|A0A3Q1LXG3_BOVIN	tr|A0A3Q1M698|A0A3Q1M698_BOVIN F-actin-capping protein subunit alpha OS=Bos taurus OX=9913 GN=CAPZA2 PE=3 SV=1;sp|Q5E997|CAZA2_BOVIN F-actin-capping protein subunit alpha-2 OS=Bos taurus OX=9913 GN=CAPZA2 PE=1 SV=3;sp|A4FUA8|CAZA1_BOVIN F-actin-capping pro	32644	0	0	0	0	0	0	0	0	0	0	0	0	0	0	0	0	0	0	0	0	17754	0	0	0	0
sp|A4FUZ6|HSDL2_BOVIN;tr|A0A3Q1LZ21|A0A3Q1LZ21_BOVIN;tr|F1MF48|F1MF48_BOVIN	sp|A4FUZ6|HSDL2_BOVIN Hydroxysteroid dehydrogenase-like protein 2 OS=Bos taurus OX=9913 GN=HSDL2 PE=2 SV=1;tr|A0A3Q1LZ21|A0A3Q1LZ21_BOVIN Hydroxysteroid dehydrogenase-like protein 2 OS=Bos taurus OX=9913 GN=HSDL2 PE=1 SV=1;tr|F1MF48|F1MF48_BOVIN Hydroxyste	45149	0	0	0	0	0	0	0	0	26415	22771	0	0	0	0	23627	0	0	28841	0	0	56597	0	0	0	0
sp|A4IF97|ML12B_BOVIN;sp|Q5E9E2|MYL9_BOVIN;tr|Q1LZF9|Q1LZF9_BOVIN	sp|A4IF97|ML12B_BOVIN Myosin regulatory light chain 12B OS=Bos taurus OX=9913 GN=MYL12B PE=2 SV=1;sp|Q5E9E2|MYL9_BOVIN Myosin regulatory light polypeptide 9 OS=Bos taurus OX=9913 GN=MYL9 PE=2 SV=3	19692	0	24561	0	0	0	0	0	0	0	16798	0	0	0	0	23520	0	0	0	0	0	16463	0	0	0	0
sp|A5D7A0|EFHD2_BOVIN;sp|Q17QM6|EFHD1_BOVIN	sp|A5D7A0|EFHD2_BOVIN EF-hand domain-containing protein D2 OS=Bos taurus OX=9913 GN=EFHD2 PE=2 SV=1	26918	0	0	0	0	0	0	0	0	0	0	0	0	0	0	0	0	0	0	0	0	7316.5	0	0	0	0
sp|A5D7D1|ACTN4_BOVIN;tr|A0A3Q1MFS2|A0A3Q1MFS2_BOVIN;tr|A0A3Q1MAJ8|A0A3Q1MAJ8_BOVIN;tr|A0A3Q1MRU0|A0A3Q1MRU0_BOVIN;tr|A0A452DIE5|A0A452DIE5_BOVIN;tr|A0A3Q1MR52|A0A3Q1MR52_BOVIN;sp|Q3ZC55|ACTN2_BOVIN;tr|A0A3Q1LWS8|A0A3Q1LWS8_BOVIN;tr|A0A3Q1M6W4|A0A3Q1M6W4_BOVIN;tr|A0A3Q1M2X5|A0A3Q1M2X5_BOVIN;sp|Q0III9|ACTN3_BOVIN;tr|A0A3Q1NNJ4|A0A3Q1NNJ4_BOVIN	sp|A5D7D1|ACTN4_BOVIN Alpha-actinin-4 OS=Bos taurus OX=9913 GN=ACTN4 PE=2 SV=1;tr|A0A3Q1MFS2|A0A3Q1MFS2_BOVIN Alpha-actinin-4 OS=Bos taurus OX=9913 GN=ACTN4 PE=1 SV=1;tr|A0A3Q1MAJ8|A0A3Q1MAJ8_BOVIN Alpha-actinin-4 OS=Bos taurus OX=9913 GN=ACTN4 PE=1 SV=1;t	104.93	0	92456	0	0	0	0	0	0	123120	102480	81464	118980	0	0	111710	0	118840	102810	0	141150	99468	93968	0	0	101180
tr|A0A3Q1LUT0|A0A3Q1LUT0_BOVIN;sp|A5D7L5|S39AE_BOVIN	tr|A0A3Q1LUT0|A0A3Q1LUT0_BOVIN Metal cation symporter ZIP14 OS=Bos taurus OX=9913 GN=SLC39A14 PE=1 SV=1;sp|A5D7L5|S39AE_BOVIN Metal cation symporter ZIP14 OS=Bos taurus OX=9913 GN=SLC39A14 PE=2 SV=1	53806	0	0	0	0	0	0	0	0	0	9287.2	0	0	0	0	0	0	0	0	0	0	0	0	0	0	0
sp|A5D989|EF1D_BOVIN;tr|A0A3Q1M9K4|A0A3Q1M9K4_BOVIN;tr|A0A452DIM3|A0A452DIM3_BOVIN	sp|A5D989|EF1D_BOVIN Elongation factor 1-delta OS=Bos taurus OX=9913 GN=EEF1D PE=2 SV=2;tr|A0A3Q1M9K4|A0A3Q1M9K4_BOVIN Elongation factor 1-delta OS=Bos taurus OX=9913 GN=EEF1D PE=3 SV=1;tr|A0A452DIM3|A0A452DIM3_BOVIN Elongation factor 1-delta OS=Bos taurus	31141	0	0	0	0	0	0	0	0	0	0	0	0	0	0	1902.1	0	0	0	0	0	0	0	0	0	0
sp|A5PK45|GT251_BOVIN	sp|A5PK45|GT251_BOVIN Procollagen galactosyltransferase 1 OS=Bos taurus OX=9913 GN=COLGALT1 PE=2 SV=1	71546	0	0	0	0	0	0	0	0	0	0	0	0	0	0	0	0	0	0	0	346450	0	0	0	0	0
tr|F1N3B0|F1N3B0_BOVIN;sp|A5PK51|PNCB_BOVIN;tr|A0A3Q1N5S3|A0A3Q1N5S3_BOVIN	tr|F1N3B0|F1N3B0_BOVIN Nicotinate phosphoribosyltransferase OS=Bos taurus OX=9913 GN=NAPRT PE=3 SV=1;sp|A5PK51|PNCB_BOVIN Nicotinate phosphoribosyltransferase OS=Bos taurus OX=9913 GN=NAPRT PE=2 SV=2;tr|A0A3Q1N5S3|A0A3Q1N5S3_BOVIN Nicotinate phosphoribosyl	57959	0	0	0	0	0	0	0	0	0	0	0	0	0	0	0	0	0	0	0	0	22974	0	0	0	0
tr|G3MYD7|G3MYD7_BOVIN;sp|Q5E9F8|H33_BOVIN;sp|A5PK61|H3C_BOVIN;tr|A0A3Q1MPB8|A0A3Q1MPB8_BOVIN;tr|G3N2P2|G3N2P2_BOVIN;tr|G3MWX6|G3MWX6_BOVIN;tr|E1BGN3|E1BGN3_BOVIN;tr|A0A3Q1M588|A0A3Q1M588_BOVIN;sp|P84227|H32_BOVIN;sp|P68432|H31_BOVIN;sp|Q3SZB8|H3CL_BOVIN;tr|A0A3Q1LMR9|A0A3Q1LMR9_BOVIN	tr|G3MYD7|G3MYD7_BOVIN Histone H3 OS=Bos taurus OX=9913 GN=LOC100297725 PE=3 SV=1;sp|Q5E9F8|H33_BOVIN Histone H3.3 OS=Bos taurus OX=9913 GN=H3-3A PE=1 SV=3;sp|A5PK61|H3C_BOVIN Histone H3.3C OS=Bos taurus OX=9913 GN=H3-5 PE=2 SV=1;tr|A0A3Q1MPB8|A0A3Q1MPB8_B	15241	0	101940	0	0	0	0	0	0	0	32085	0	37222	0	0	0	0	0	45792	0	52218	52653	0	0	0	0
sp|A5PK63|RS17_BOVIN;tr|A0A140T832|A0A140T832_BOVIN	sp|A5PK63|RS17_BOVIN 40S ribosomal protein S17 OS=Bos taurus OX=9913 GN=RPS17 PE=2 SV=1;tr|A0A140T832|A0A140T832_BOVIN 40S ribosomal protein S17 OS=Bos taurus OX=9913 GN=RPS17 PE=3 SV=2	15582	0	0	0	0	0	0	0	0	0	0	0	0	0	0	0	0	0	0	0	0	3871.3	0	0	0	0
sp|A5PK65|DOPD_BOVIN;tr|A0A3Q1MAM8|A0A3Q1MAM8_BOVIN	sp|A5PK65|DOPD_BOVIN D-dopachrome decarboxylase OS=Bos taurus OX=9913 GN=DDT PE=3 SV=1;tr|A0A3Q1MAM8|A0A3Q1MAM8_BOVIN D-dopachrome decarboxylase OS=Bos taurus OX=9913 GN=DDT PE=3 SV=1	12877	0	55790	0	0	0	0	0	0	49467	41428	0	33943	0	0	62816	0	0	50916	0	0	50719	0	0	0	0
sp|A5PKH3|FAAA_BOVIN;tr|F1MYZ7|F1MYZ7_BOVIN;tr|A0A3Q1LRP4|A0A3Q1LRP4_BOVIN;tr|A0A3Q1NHX4|A0A3Q1NHX4_BOVIN;tr|A0A3Q1MPJ4|A0A3Q1MPJ4_BOVIN	sp|A5PKH3|FAAA_BOVIN Fumarylacetoacetase OS=Bos taurus OX=9913 GN=FAH PE=2 SV=1;tr|F1MYZ7|F1MYZ7_BOVIN Fumarylacetoacetase OS=Bos taurus OX=9913 GN=FAH PE=3 SV=3;tr|A0A3Q1LRP4|A0A3Q1LRP4_BOVIN Fumarylacetoacetase OS=Bos taurus OX=9913 GN=FAH PE=3 SV=1;tr|A	46155	0	70125	0	0	0	0	0	56035	157680	87419	147400	111530	0	127580	87092	0	97138	101020	0	96085	103090	85092	0	0	150820
sp|A6H768|GALK1_BOVIN	sp|A6H768|GALK1_BOVIN Galactokinase OS=Bos taurus OX=9913 GN=GALK1 PE=2 SV=2	42226	0	0	0	0	0	0	0	0	0	0	0	0	0	0	28983	0	0	0	0	0	0	0	0	0	0
sp|A6H769|RS7_BOVIN;tr|A0A3Q1M657|A0A3Q1M657_BOVIN	sp|A6H769|RS7_BOVIN 40S ribosomal protein S7 OS=Bos taurus OX=9913 GN=RPS7 PE=2 SV=1;tr|A0A3Q1M657|A0A3Q1M657_BOVIN 40S ribosomal protein S7 OS=Bos taurus OX=9913 GN=RPS7 PE=1 SV=1	22127	0	0	0	0	0	0	0	0	0	25047	0	33434	0	0	20856	0	0	27011	0	0	16374	0	0	0	0
tr|A0A3Q1MJ34|A0A3Q1MJ34_BOVIN;sp|A6QLG5|RS9_BOVIN	tr|A0A3Q1MJ34|A0A3Q1MJ34_BOVIN 40S ribosomal protein S9 OS=Bos taurus OX=9913 GN=RPS9 PE=3 SV=1;sp|A6QLG5|RS9_BOVIN 40S ribosomal protein S9 OS=Bos taurus OX=9913 GN=RPS9 PE=2 SV=1	16814	0.0088945	0	0	0	0	0	0	0	0	0	0	0	0	0	3877.8	0	0	0	0	0	0	0	0	0	0
sp|A6QLP7|SSRA_BOVIN;tr|A0A3Q1LYJ9|A0A3Q1LYJ9_BOVIN;tr|A0A3Q1MZP8|A0A3Q1MZP8_BOVIN;tr|A0A3Q1NJT2|A0A3Q1NJT2_BOVIN;tr|A0A3Q1LU63|A0A3Q1LU63_BOVIN	sp|A6QLP7|SSRA_BOVIN Translocon-associated protein subunit alpha OS=Bos taurus OX=9913 GN=SSR1 PE=2 SV=1;tr|A0A3Q1LYJ9|A0A3Q1LYJ9_BOVIN Signal sequence receptor subunit alpha OS=Bos taurus OX=9913 GN=SSR1 PE=1 SV=1;tr|A0A3Q1MZP8|A0A3Q1MZP8_BOVIN Signal seq	32054	0	0	0	0	0	0	0	0	0	0	0	0	0	0	0	0	0	0	0	0	0	0	0	0	8695.7
sp|A6QLY4|ISOC1_BOVIN	sp|A6QLY4|ISOC1_BOVIN Isochorismatase domain-containing protein 1 OS=Bos taurus OX=9913 GN=ISOC1 PE=2 SV=1	32115	0.0065274	0	0	0	0	0	0	0	0	0	0	0	0	0	0	0	0	0	0	0	15643	0	0	0	0
sp|A6QPY0|OST48_BOVIN;tr|F1N632|F1N632_BOVIN	sp|A6QPY0|OST48_BOVIN Dolichyl-diphosphooligosaccharide--protein glycosyltransferase 48 kDa subunit OS=Bos taurus OX=9913 GN=DDOST PE=2 SV=2;tr|F1N632|F1N632_BOVIN Dolichyl-diphosphooligosaccharide--protein glycosyltransferase 48 kDa subunit OS=Bos taurus	48791	0	0	0	0	0	0	0	0	21650	0	0	0	0	0	0	0	0	0	0	0	0	0	0	0	0
tr|F1MBF6|F1MBF6_BOVIN;tr|A0A452DHU1|A0A452DHU1_BOVIN;tr|A0A3Q1MBS7|A0A3Q1MBS7_BOVIN;sp|A6QR46|RAB6B_BOVIN;tr|G3X7D3|G3X7D3_BOVIN;tr|F1MX39|F1MX39_BOVIN	tr|F1MBF6|F1MBF6_BOVIN Uncharacterized protein OS=Bos taurus OX=9913 GN=RAB6A PE=4 SV=2;tr|A0A452DHU1|A0A452DHU1_BOVIN Ras-related protein Rab-6B OS=Bos taurus OX=9913 GN=RAB6B PE=4 SV=1;tr|A0A3Q1MBS7|A0A3Q1MBS7_BOVIN Uncharacterized protein OS=Bos taurus	23518	0.0014205	0	0	0	0	0	0	0	0	0	0	0	0	0	0	0	0	0	0	0	4927.3	0	0	0	0
tr|A0A3Q1M2H4|A0A3Q1M2H4_BOVIN;tr|F1N441|F1N441_BOVIN;sp|A6QR56|A16A1_BOVIN	tr|A0A3Q1M2H4|A0A3Q1M2H4_BOVIN Aldehyde dehydrogenase family 16 member A1 OS=Bos taurus OX=9913 GN=ALDH16A1 PE=3 SV=1;tr|F1N441|F1N441_BOVIN Aldehyde dehydrogenase family 16 member A1 OS=Bos taurus OX=9913 GN=ALDH16A1 PE=3 SV=3;sp|A6QR56|A16A1_BOVIN Aldehy	79614	0	0	0	0	0	0	0	0	0	0	0	0	0	0	0	0	0	0	0	24333	13955	0	0	0	0
sp|A7E3Q8|PLST_BOVIN;tr|F1MSB7|F1MSB7_BOVIN	sp|A7E3Q8|PLST_BOVIN Plastin-3 OS=Bos taurus OX=9913 GN=PLS3 PE=2 SV=1;tr|F1MSB7|F1MSB7_BOVIN Plastin-3 OS=Bos taurus OX=9913 GN=PLS3 PE=1 SV=1	70797	0	0	0	0	0	0	0	0	0	0	0	0	0	0	0	0	0	7510.1	0	0	0	0	0	0	0
sp|P02253|H12_BOVIN;tr|G3MWV5|G3MWV5_BOVIN;sp|A7MAZ5|H13_BOVIN;tr|A0A452DIF5|A0A452DIF5_BOVIN;tr|A5PK20|A5PK20_BOVIN;sp|G3N131|H11_BOVIN	sp|P02253|H12_BOVIN Histone H1.2 OS=Bos taurus OX=9913 GN=H1-2 PE=1 SV=2;tr|G3MWV5|G3MWV5_BOVIN H1.4 linker histone, cluster member OS=Bos taurus OX=9913 GN=H1-4 PE=3 SV=2;sp|A7MAZ5|H13_BOVIN Histone H1.3 OS=Bos taurus OX=9913 GN=H1-3 PE=1 SV=1;tr|A0A452DI	21355	0	20022	0	0	0	0	0	0	16584	15461	0	8571.6	0	0	0	0	0	18362	0	0	13214	0	0	0	0
sp|A7MB45|ACSS3_BOVIN	sp|A7MB45|ACSS3_BOVIN Acyl-CoA synthetase short-chain family member 3, mitochondrial OS=Bos taurus OX=9913 GN=ACSS3 PE=2 SV=1	74804	0	0	0	0	0	0	0	0	19707	15973	0	17016	0	0	0	0	0	0	0	0	18193	0	0	0	0
sp|A7MBE0|S22A1_BOVIN	sp|A7MBE0|S22A1_BOVIN Solute carrier family 22 member 1 OS=Bos taurus OX=9913 GN=SLC22A1 PE=2 SV=1	62502	0	0	0	0	0	0	0	0	0	0	0	0	0	0	0	0	0	0	0	0	6321.4	0	0	0	0
tr|A0A452DIT8|A0A452DIT8_BOVIN;tr|A0A3Q1MJ50|A0A3Q1MJ50_BOVIN;sp|A7MBJ4|PTPRF_BOVIN;tr|A0A3Q1M5Q9|A0A3Q1M5Q9_BOVIN	tr|A0A452DIT8|A0A452DIT8_BOVIN Protein-tyrosine-phosphatase OS=Bos taurus OX=9913 GN=PTPRF PE=3 SV=1;tr|A0A3Q1MJ50|A0A3Q1MJ50_BOVIN Protein-tyrosine-phosphatase OS=Bos taurus OX=9913 GN=PTPRF PE=3 SV=1;sp|A7MBJ4|PTPRF_BOVIN Receptor-type tyrosine-protein p	200.29	1	0	0	0	0	0	0	0	0	0	0	0	0	0	0	0	0	0	0	0	233630	0	0	0	0	+
tr|A0A3Q1N375|A0A3Q1N375_BOVIN;sp|A7YWE4|AL4A1_BOVIN;tr|A0A3Q1MVR8|A0A3Q1MVR8_BOVIN	tr|A0A3Q1N375|A0A3Q1N375_BOVIN Multifunctional fusion protein OS=Bos taurus OX=9913 GN=ALDH4A1 PE=1 SV=1;sp|A7YWE4|AL4A1_BOVIN Delta-1-pyrroline-5-carboxylate dehydrogenase, mitochondrial OS=Bos taurus OX=9913 GN=ALDH4A1 PE=2 SV=1;tr|A0A3Q1MVR8|A0A3Q1MVR8_	61442	0	0	0	0	0	0	0	0	13478	0	0	9179.9	0	0	19723	0	0	0	0	0	11953	0	0	0	0
sp|A7YY28|ABHEB_BOVIN	sp|A7YY28|ABHEB_BOVIN Protein ABHD14B OS=Bos taurus OX=9913 GN=ABHD14B PE=2 SV=1	22455	0	37127	0	0	0	0	0	0	65922	28617	39005	40945	0	0	43759	0	0	44884	0	44362	59869	34253	0	0	0
tr|F1N6P2|F1N6P2_BOVIN;sp|A7YY49|SURF4_BOVIN	tr|F1N6P2|F1N6P2_BOVIN Surfeit locus protein 4 OS=Bos taurus OX=9913 GN=SURF4 PE=3 SV=3;sp|A7YY49|SURF4_BOVIN Surfeit locus protein 4 OS=Bos taurus OX=9913 GN=SURF4 PE=2 SV=1	30194	0	0	0	0	0	0	0	0	0	0	0	29231	0	0	0	0	0	0	0	22635	0	0	0	0	0
sp|A7YY55|HACD3_BOVIN	sp|A7YY55|HACD3_BOVIN Very-long-chain (3R)-3-hydroxyacyl-CoA dehydratase 3 OS=Bos taurus OX=9913 GN=HACD3 PE=2 SV=1	43133	0	0	0	0	0	0	0	0	0	10190	0	0	0	0	0	0	0	0	0	0	0	0	0	0	0
tr|A0A3Q1MWR0|A0A3Q1MWR0_BOVIN;tr|G5E5P3|G5E5P3_BOVIN;sp|E1BPW0|ENTP5_BOVIN	tr|A0A3Q1MWR0|A0A3Q1MWR0_BOVIN Ectonucleoside triphosphate diphosphohydrolase 5 OS=Bos taurus OX=9913 GN=ENTPD5 PE=3 SV=1;tr|G5E5P3|G5E5P3_BOVIN Ectonucleoside triphosphate diphosphohydrolase 5 OS=Bos taurus OX=9913 GN=ENTPD5 PE=3 SV=1;sp|E1BPW0|ENTP5_BOVI	46842	0	0	0	0	0	0	0	0	0	0	0	0	0	0	0	0	0	0	0	0	0	0	0	0	7501.5
sp|O02659|MBL2_BOVIN	sp|O02659|MBL2_BOVIN Mannose-binding protein C OS=Bos taurus OX=9913 GN=MBL PE=2 SV=1	26471	0	0	0	0	0	0	0	0	0	0	0	0	0	0	0	0	0	0	0	0	4426.8	0	0	0	0
tr|A0A3Q1MQ68|A0A3Q1MQ68_BOVIN;sp|O02675|DPYL2_BOVIN;tr|A0A3Q1MFI5|A0A3Q1MFI5_BOVIN	tr|A0A3Q1MQ68|A0A3Q1MQ68_BOVIN Dihydropyrimidinase-related protein 2 OS=Bos taurus OX=9913 GN=DPYSL2 PE=1 SV=1;sp|O02675|DPYL2_BOVIN Dihydropyrimidinase-related protein 2 OS=Bos taurus OX=9913 GN=DPYSL2 PE=1 SV=1;tr|A0A3Q1MFI5|A0A3Q1MFI5_BOVIN Dihydropyrim	58146	0.0027624	0	0	0	0	0	0	0	0	0	0	0	0	0	0	0	0	0	0	0	1551.5	0	0	0	0
sp|O02691|HCD2_BOVIN	sp|O02691|HCD2_BOVIN 3-hydroxyacyl-CoA dehydrogenase type-2 OS=Bos taurus OX=9913 GN=HSD17B10 PE=1 SV=3	27.14	0	441640	115580	0	0	160750	0	281570	512310	567280	672780	442460	352300	350030	410080	85533	321670	400920	146350	322840	443830	216940	193310	0	376410
tr|A0A3Q1MJK1|A0A3Q1MJK1_BOVIN;sp|O02739|SPB6_BOVIN;tr|F1N0T3|F1N0T3_BOVIN;tr|A0A3Q1NAJ0|A0A3Q1NAJ0_BOVIN;tr|A0A3Q1LKH6|A0A3Q1LKH6_BOVIN;sp|Q5BIR5|SPB8_BOVIN;sp|Q1JPB0|ILEU_BOVIN;tr|A6QPW6|A6QPW6_BOVIN;tr|A0A3Q1LN63|A0A3Q1LN63_BOVIN	tr|A0A3Q1MJK1|A0A3Q1MJK1_BOVIN Serpin B6 OS=Bos taurus OX=9913 GN=SERPINB6 PE=3 SV=1;sp|O02739|SPB6_BOVIN Serpin B6 OS=Bos taurus OX=9913 GN=SERPINB6 PE=2 SV=1;tr|F1N0T3|F1N0T3_BOVIN SERPIN domain-containing protein OS=Bos taurus OX=9913 GN=LOC617406 PE=3	42607	0	11146	0	0	0	0	0	0	0	8191.8	0	9903.7	0	0	13916	0	0	16153	0	0	11594	0	0	0	0
sp|O18778|PAHX_BOVIN;tr|G3MZ86|G3MZ86_BOVIN	sp|O18778|PAHX_BOVIN Phytanoyl-CoA dioxygenase, peroxisomal OS=Bos taurus OX=9913 GN=PHYH PE=2 SV=2;tr|G3MZ86|G3MZ86_BOVIN Uncharacterized protein OS=Bos taurus OX=9913 GN=LOC100300115 PE=4 SV=2	38.77	0	0	0	0	0	0	0	0	0	12592	0	0	0	0	0	0	0	0	0	0	0	0	0	0	0
tr|A0A3Q1M4Q4|A0A3Q1M4Q4_BOVIN;tr|A0A3Q1MBL4|A0A3Q1MBL4_BOVIN;tr|A0A3Q1NLL5|A0A3Q1NLL5_BOVIN;tr|A0A3Q1M656|A0A3Q1M656_BOVIN;sp|O18789|RS2_BOVIN;tr|A0A3Q1MAT9|A0A3Q1MAT9_BOVIN;tr|A0A452DIA7|A0A452DIA7_BOVIN	tr|A0A3Q1M4Q4|A0A3Q1M4Q4_BOVIN S5 DRBM domain-containing protein OS=Bos taurus OX=9913 PE=4 SV=1;tr|A0A3Q1MBL4|A0A3Q1MBL4_BOVIN Ribosomal_S5_C domain-containing protein OS=Bos taurus OX=9913 PE=4 SV=1;tr|A0A3Q1NLL5|A0A3Q1NLL5_BOVIN 40S ribosomal protein S2	14216	0	0	0	0	0	0	0	0	0	0	0	0	0	0	0	0	0	0	0	0	0	0	0	0	4729.4
sp|O18879|GSTA2_BOVIN;tr|Q1JQ90|Q1JQ90_BOVIN	sp|O18879|GSTA2_BOVIN Glutathione S-transferase A2 OS=Bos taurus OX=9913 GN=GSTA2 PE=2 SV=4	25717	0	280550	221600	0	0	145990	139040	318940	506100	402750	135890	216770	125340	155190	332060	0	170270	326800	0	260870	303290	164340	0	0	119230
sp|O18963|CP2E1_BOVIN;tr|G3X7D6|G3X7D6_BOVIN;tr|A0A3Q1M6C2|A0A3Q1M6C2_BOVIN	sp|O18963|CP2E1_BOVIN Cytochrome P450 2E1 OS=Bos taurus OX=9913 GN=CYP2E1 PE=2 SV=1;tr|G3X7D6|G3X7D6_BOVIN 4-nitrophenol 2-hydroxylase OS=Bos taurus OX=9913 GN=CYP2E1 PE=3 SV=1;tr|A0A3Q1M6C2|A0A3Q1M6C2_BOVIN 4-nitrophenol 2-hydroxylase OS=Bos taurus OX=991	56826	0	291900	0	0	0	110260	0	59337	212920	179120	143310	233320	130460	153040	121300	0	165800	149770	0	246190	269350	216540	0	59708	266580
sp|O19094|OCTC_BOVIN;tr|G5E5R3|G5E5R3_BOVIN	sp|O19094|OCTC_BOVIN Peroxisomal carnitine O-octanoyltransferase OS=Bos taurus OX=9913 GN=CROT PE=1 SV=1;tr|G5E5R3|G5E5R3_BOVIN Peroxisomal carnitine O-octanoyltransferase OS=Bos taurus OX=9913 GN=CROT PE=1 SV=2	70263	0	0	0	0	0	0	0	0	19466	24944	0	22123	0	30967	17248	0	0	24440	0	19983	0	0	0	0	26070
sp|O46375|TTHY_BOVIN;tr|A0A3Q1MRM2|A0A3Q1MRM2_BOVIN	sp|O46375|TTHY_BOVIN Transthyretin OS=Bos taurus OX=9913 GN=TTR PE=1 SV=1;tr|A0A3Q1MRM2|A0A3Q1MRM2_BOVIN Transthyretin OS=Bos taurus OX=9913 GN=TTR PE=3 SV=1	15727	0	119990	0	0	0	0	0	104580	56394	58095	0	77891	0	74978	78017	0	0	52466	0	97497	79995	371770	0	0	180400
sp|O46414|FRIH_BOVIN;tr|A0A3Q1LVU1|A0A3Q1LVU1_BOVIN;tr|A0A3Q1NGZ9|A0A3Q1NGZ9_BOVIN;tr|A0A3Q1MJ65|A0A3Q1MJ65_BOVIN;tr|A0A3Q1MNC0|A0A3Q1MNC0_BOVIN	sp|O46414|FRIH_BOVIN Ferritin heavy chain OS=Bos taurus OX=9913 GN=FTH1 PE=2 SV=3;tr|A0A3Q1LVU1|A0A3Q1LVU1_BOVIN Ferritin OS=Bos taurus OX=9913 GN=FTH1 PE=3 SV=1;tr|A0A3Q1NGZ9|A0A3Q1NGZ9_BOVIN Ferritin OS=Bos taurus OX=9913 PE=3 SV=1	21051	0	0	0	0	0	0	0	0	50200	34511	0	0	0	0	30245	0	0	44436	0	0	52779	0	0	0	0
sp|O46415|FRIL_BOVIN;tr|F1MMT9|F1MMT9_BOVIN;tr|A0A3Q1MF87|A0A3Q1MF87_BOVIN;tr|A0A3Q1MM35|A0A3Q1MM35_BOVIN;tr|E1B888|E1B888_BOVIN	sp|O46415|FRIL_BOVIN Ferritin light chain OS=Bos taurus OX=9913 GN=FTL PE=2 SV=3;tr|F1MMT9|F1MMT9_BOVIN Ferritin OS=Bos taurus OX=9913 PE=3 SV=2;tr|A0A3Q1MF87|A0A3Q1MF87_BOVIN Ferritin OS=Bos taurus OX=9913 GN=LOC788801 PE=3 SV=1;tr|A0A3Q1MM35|A0A3Q1MM35_B	19987	0	49075	0	0	0	0	0	0	93082	55401	0	50990	0	0	52241	0	0	82935	0	68161	148790	0	0	0	0
sp|O46629|ECHB_BOVIN;tr|A0A3Q1MH46|A0A3Q1MH46_BOVIN	sp|O46629|ECHB_BOVIN Trifunctional enzyme subunit beta, mitochondrial OS=Bos taurus OX=9913 GN=HADHB PE=2 SV=1;tr|A0A3Q1MH46|A0A3Q1MH46_BOVIN Trifunctional enzyme subunit beta, mitochondrial OS=Bos taurus OX=9913 GN=HADHB PE=1 SV=1	51345	0	106740	0	0	0	0	0	0	58753	73495	0	43443	0	0	63647	0	0	66477	0	33416	80940	0	0	0	0
sp|O77834|PRDX6_BOVIN;tr|A0A3Q1LKU1|A0A3Q1LKU1_BOVIN	sp|O77834|PRDX6_BOVIN Peroxiredoxin-6 OS=Bos taurus OX=9913 GN=PRDX6 PE=1 SV=3;tr|A0A3Q1LKU1|A0A3Q1LKU1_BOVIN Peroxiredoxin-6 OS=Bos taurus OX=9913 PE=3 SV=1	25067	0	166060	0	0	0	0	0	0	104020	77336	0	56312	0	199520	102710	0	0	158000	0	99811	130940	93546	0	122890	183830
sp|O97680|THIO_BOVIN	sp|O97680|THIO_BOVIN Thioredoxin OS=Bos taurus OX=9913 GN=TXN PE=3 SV=3	11812	0	57909	0	0	0	0	0	0	49992	30677	0	50571	0	0	59175	0	0	35292	0	26994	41291	0	0	0	0
sp|O97764|QOR_BOVIN	sp|O97764|QOR_BOVIN Zeta-crystallin OS=Bos taurus OX=9913 GN=CRYZ PE=2 SV=2	35382	0	0	0	0	0	0	0	0	0	0	0	0	0	0	25062	0	0	16503	0	0	20143	0	0	0	0
sp|P00125|CY1_BOVIN	sp|P00125|CY1_BOVIN Cytochrome c1, heme protein, mitochondrial OS=Bos taurus OX=9913 GN=CYC1 PE=1 SV=2	35296	0	0	0	0	0	0	0	0	0	0	0	0	0	0	0	0	0	0	0	0	0	0	0	0	16569
sp|P00126|QCR6_BOVIN;tr|A0A452DIC1|A0A452DIC1_BOVIN	sp|P00126|QCR6_BOVIN Cytochrome b-c1 complex subunit 6, mitochondrial OS=Bos taurus OX=9913 GN=UQCRH PE=1 SV=2;tr|A0A452DIC1|A0A452DIC1_BOVIN Cytochrome b-c1 complex subunit 6, mitochondrial OS=Bos taurus OX=9913 GN=UQCRH PE=3 SV=1	10624	0	0	0	0	0	0	0	0	0	0	0	0	0	0	0	0	0	0	0	0	22717	0	0	0	0
sp|P00129|QCR7_BOVIN	sp|P00129|QCR7_BOVIN Cytochrome b-c1 complex subunit 7 OS=Bos taurus OX=9913 GN=UQCRB PE=1 SV=3	13476	0.008872	0	0	0	0	0	0	0	0	0	0	0	0	0	0	0	0	0	0	0	2169.8	0	0	0	0
sp|P00171|CYB5_BOVIN;tr|A0A452DIG0|A0A452DIG0_BOVIN	sp|P00171|CYB5_BOVIN Cytochrome b5 OS=Bos taurus OX=9913 GN=CYB5A PE=1 SV=3;tr|A0A452DIG0|A0A452DIG0_BOVIN Cytochrome b5 OS=Bos taurus OX=9913 GN=CYB5A PE=1 SV=1	15329	0	242370	0	0	0	0	0	180730	196290	216280	0	181170	0	0	177660	0	0	188050	0	147350	284490	0	0	0	115010
tr|F1N3J0|F1N3J0_BOVIN;sp|P00257|ADX_BOVIN	tr|F1N3J0|F1N3J0_BOVIN Adrenodoxin, mitochondrial OS=Bos taurus OX=9913 GN=FDX1 PE=4 SV=2;sp|P00257|ADX_BOVIN Adrenodoxin, mitochondrial OS=Bos taurus OX=9913 GN=FDX1 PE=1 SV=2	20614	0	0	0	0	0	0	0	0	0	0	0	0	0	0	0	0	0	0	0	0	2575.3	0	0	0	0
sp|P00423|COX41_BOVIN;tr|A0A3Q1M380|A0A3Q1M380_BOVIN	sp|P00423|COX41_BOVIN Cytochrome c oxidase subunit 4 isoform 1, mitochondrial OS=Bos taurus OX=9913 GN=COX4I1 PE=1 SV=1;tr|A0A3Q1M380|A0A3Q1M380_BOVIN Uncharacterized protein OS=Bos taurus OX=9913 PE=3 SV=1	19571	0	0	0	0	0	0	0	0	0	0	0	12488	0	0	0	0	0	0	0	0	0	0	0	0	0
sp|P00426|COX5A_BOVIN	sp|P00426|COX5A_BOVIN Cytochrome c oxidase subunit 5A, mitochondrial OS=Bos taurus OX=9913 GN=COX5A PE=1 SV=2	16735	0	0	0	0	0	0	0	0	0	18097	0	0	0	0	0	0	0	0	0	0	25410	0	0	0	0
tr|A0A3Q1MBD7|A0A3Q1MBD7_BOVIN;sp|P00428|COX5B_BOVIN	tr|A0A3Q1MBD7|A0A3Q1MBD7_BOVIN Cytochrome c oxidase polypeptide Vb OS=Bos taurus OX=9913 GN=COX5B PE=3 SV=1;sp|P00428|COX5B_BOVIN Cytochrome c oxidase subunit 5B, mitochondrial OS=Bos taurus OX=9913 GN=COX5B PE=1 SV=2	13882	0	0	0	0	0	0	0	0	0	0	0	0	0	0	0	0	0	0	0	0	8908.1	0	0	0	0
sp|P00429|CX6B1_BOVIN;tr|A0A3Q1N4F8|A0A3Q1N4F8_BOVIN;tr|A0A3Q1MB49|A0A3Q1MB49_BOVIN;tr|F1N2E5|F1N2E5_BOVIN;tr|E1BAV7|E1BAV7_BOVIN	sp|P00429|CX6B1_BOVIN Cytochrome c oxidase subunit 6B1 OS=Bos taurus OX=9913 GN=COX6B1 PE=1 SV=2;tr|A0A3Q1N4F8|A0A3Q1N4F8_BOVIN Cytochrome c oxidase subunit 6B1 OS=Bos taurus OX=9913 GN=COX6B1 PE=4 SV=1;tr|A0A3Q1MB49|A0A3Q1MB49_BOVIN Cytochrome c oxidase s	10156	0	0	0	0	0	0	0	0	0	0	0	0	0	0	13669	0	0	15025	0	0	0	0	0	0	0
sp|P00432|CATA_BOVIN;tr|A0A3Q1LKF1|A0A3Q1LKF1_BOVIN;tr|A0A3Q1MQP3|A0A3Q1MQP3_BOVIN	sp|P00432|CATA_BOVIN Catalase OS=Bos taurus OX=9913 GN=CAT PE=1 SV=3;tr|A0A3Q1LKF1|A0A3Q1LKF1_BOVIN Catalase OS=Bos taurus OX=9913 GN=CAT PE=1 SV=1;tr|A0A3Q1MQP3|A0A3Q1MQP3_BOVIN Catalase OS=Bos taurus OX=9913 GN=CAT PE=1 SV=1	59915	0	940050	331320	95885	0	83730	93094	956600	923470	862600	514390	827330	291500	495940	911160	147260	121290	815040	244620	617640	967080	687360	266930	333300	536820
sp|P00435|GPX1_BOVIN	sp|P00435|GPX1_BOVIN Glutathione peroxidase 1 OS=Bos taurus OX=9913 GN=GPX1 PE=1 SV=3	22659	0	0	0	0	0	0	0	0	0	0	0	0	0	0	0	0	0	0	0	0	11534	0	0	0	0
sp|P00442|SODC_BOVIN;tr|F1MNQ4|F1MNQ4_BOVIN	sp|P00442|SODC_BOVIN Superoxide dismutase [Cu-Zn] OS=Bos taurus OX=9913 GN=SOD1 PE=1 SV=2;tr|F1MNQ4|F1MNQ4_BOVIN Superoxide dismutase [Cu-Zn] OS=Bos taurus OX=9913 PE=3 SV=2	15682	0	190550	0	0	0	0	0	201530	167880	113810	96258	78834	0	97399	183560	0	0	170870	0	157570	229170	58127	0	0	94452
sp|P00586|THTR_BOVIN;tr|A0A452DJ91|A0A452DJ91_BOVIN	sp|P00586|THTR_BOVIN Thiosulfate sulfurtransferase OS=Bos taurus OX=9913 GN=TST PE=1 SV=3;tr|A0A452DJ91|A0A452DJ91_BOVIN Sulfurtransferase OS=Bos taurus OX=9913 GN=TST PE=4 SV=1	33295	0	94330	0	0	0	0	0	53716	208160	226250	38605	178130	0	0	216240	0	0	191690	0	67620	233710	33939	0	0	55339
sp|P00727|AMPL_BOVIN	sp|P00727|AMPL_BOVIN Cytosol aminopeptidase OS=Bos taurus OX=9913 GN=LAP3 PE=1 SV=3	56289	0	28624	0	0	0	0	0	0	31521	25225	0	19909	0	0	26456	0	0	34592	0	33399	37844	0	0	0	0
sp|P00829|ATPB_BOVIN;tr|A0A452DII8|A0A452DII8_BOVIN	sp|P00829|ATPB_BOVIN ATP synthase subunit beta, mitochondrial OS=Bos taurus OX=9913 GN=ATP5F1B PE=1 SV=2;tr|A0A452DII8|A0A452DII8_BOVIN ATP synthase subunit beta OS=Bos taurus OX=9913 GN=ATP5F1B PE=3 SV=1	56283	0	259370	0	0	0	0	0	152620	388180	487950	319300	370890	144520	140330	377000	50102	86709	387390	0	344070	409010	258160	0	0	159510
tr|F1N0H3|F1N0H3_BOVIN;sp|P00921|CAH2_BOVIN;tr|A0A3Q1MM44|A0A3Q1MM44_BOVIN	tr|F1N0H3|F1N0H3_BOVIN Carbonic anhydrase OS=Bos taurus OX=9913 GN=CA2 PE=1 SV=3;sp|P00921|CAH2_BOVIN Carbonic anhydrase 2 OS=Bos taurus OX=9913 GN=CA2 PE=1 SV=3;tr|A0A3Q1MM44|A0A3Q1MM44_BOVIN Carbonic anhydrase OS=Bos taurus OX=9913 GN=CA2 PE=1 SV=1	29085	0	27283	0	0	0	0	0	0	0	0	0	0	0	0	0	0	0	0	0	0	15515	0	0	0	0
sp|P00974|BPT1_BOVIN	sp|P00974|BPT1_BOVIN Pancreatic trypsin inhibitor OS=Bos taurus OX=9913 PE=1 SV=2	10903	0	0	0	0	0	0	0	0	0	0	0	0	0	0	0	0	0	0	0	0	0	11027	0	0	0
sp|P02192|MYG_BOVIN	sp|P02192|MYG_BOVIN Myoglobin OS=Bos taurus OX=9913 GN=MB PE=1 SV=3	17077	0	58044	0	0	0	0	0	0	0	0	0	0	0	0	0	0	0	0	0	0	0	0	0	0	0
sp|P02510|CRYAB_BOVIN;tr|A0A452DHT5|A0A452DHT5_BOVIN;tr|A0A3Q1MVQ3|A0A3Q1MVQ3_BOVIN	sp|P02510|CRYAB_BOVIN Alpha-crystallin B chain OS=Bos taurus OX=9913 GN=CRYAB PE=1 SV=2;tr|A0A452DHT5|A0A452DHT5_BOVIN Alpha(B)-crystallin OS=Bos taurus OX=9913 GN=CRYAB PE=1 SV=1;tr|A0A3Q1MVQ3|A0A3Q1MVQ3_BOVIN Alpha(B)-crystallin OS=Bos taurus OX=9913 GN=	20037	0.0026774	0	0	0	0	0	0	0	0	0	0	0	0	0	12278	0	0	0	0	0	0	0	0	0	0
sp|P02639|S10A1_BOVIN	sp|P02639|S10A1_BOVIN Protein S100-A1 OS=Bos taurus OX=9913 GN=S100A1 PE=1 SV=2	10518	0.002681	0	0	0	0	0	0	0	0	0	0	0	0	0	12400	0	0	0	0	0	0	0	0	0	0
sp|P02694|RET1_BOVIN;tr|A0A452DJ95|A0A452DJ95_BOVIN;tr|A0A3Q1LU75|A0A3Q1LU75_BOVIN	sp|P02694|RET1_BOVIN Retinol-binding protein 1 OS=Bos taurus OX=9913 GN=RBP1 PE=1 SV=4;tr|A0A452DJ95|A0A452DJ95_BOVIN Retinol binding protein 1 OS=Bos taurus OX=9913 GN=RBP1 PE=3 SV=1	15823	0	0	0	0	0	0	0	0	0	0	0	0	0	0	8476.2	0	0	0	0	0	0	0	0	0	0
sp|P02721|ATP5J_BOVIN;tr|A0A452DJ42|A0A452DJ42_BOVIN	sp|P02721|ATP5J_BOVIN ATP synthase-coupling factor 6, mitochondrial OS=Bos taurus OX=9913 GN=ATP5PF PE=1 SV=2;tr|A0A452DJ42|A0A452DJ42_BOVIN ATP synthase peripheral stalk subunit F6 OS=Bos taurus OX=9913 GN=ATP5PF PE=1 SV=1	12532	0.0027816	0	0	0	0	0	0	0	0	0	0	0	0	0	0	0	0	0	0	0	9903.7	0	0	0	0
sp|P02722|ADT1_BOVIN;tr|A0A3Q1ME66|A0A3Q1ME66_BOVIN;tr|F1MDK8|F1MDK8_BOVIN;sp|Q2YDD9|ADT4_BOVIN	sp|P02722|ADT1_BOVIN ADP/ATP translocase 1 OS=Bos taurus OX=9913 GN=SLC25A4 PE=1 SV=3;tr|A0A3Q1ME66|A0A3Q1ME66_BOVIN Uncharacterized protein OS=Bos taurus OX=9913 PE=3 SV=1	32967	0	42059	0	0	0	0	0	0	47276	35411	39144	31463	0	54531	42656	0	70667	51300	0	81549	54593	0	0	0	63319
sp|P04038|COX6C_BOVIN;tr|A0A3Q1LXK7|A0A3Q1LXK7_BOVIN;tr|A0A3Q1M1C3|A0A3Q1M1C3_BOVIN;tr|A0A3Q1N0B5|A0A3Q1N0B5_BOVIN	sp|P04038|COX6C_BOVIN Cytochrome c oxidase subunit 6C OS=Bos taurus OX=9913 GN=COX6C PE=1 SV=2;tr|A0A3Q1LXK7|A0A3Q1LXK7_BOVIN COX6C domain-containing protein OS=Bos taurus OX=9913 PE=3 SV=1;tr|A0A3Q1M1C3|A0A3Q1M1C3_BOVIN COX6C domain-containing protein OS=	86101	0	0	0	0	0	0	0	0	0	0	0	0	0	0	0	0	0	0	0	0	4705.1	0	0	0	0
sp|P04272|ANXA2_BOVIN	sp|P04272|ANXA2_BOVIN Annexin A2 OS=Bos taurus OX=9913 GN=ANXA2 PE=1 SV=2	38612	0	35915	0	0	0	0	0	0	14173	0	0	0	0	0	44230	0	0	19569	0	0	17151	0	0	0	0
sp|P04394|NDUV2_BOVIN	sp|P04394|NDUV2_BOVIN NADH dehydrogenase [ubiquinone] flavoprotein 2, mitochondrial OS=Bos taurus OX=9913 GN=NDUFV2 PE=1 SV=3	27307	0.0014245	0	0	0	0	0	0	0	0	0	0	0	0	0	0	0	0	0	0	0	12541	0	0	0	0
sp|P05630|ATPD_BOVIN	sp|P05630|ATPD_BOVIN ATP synthase subunit delta, mitochondrial OS=Bos taurus OX=9913 GN=ATP5F1D PE=1 SV=2	17612	0	0	0	0	0	0	0	0	0	0	0	0	0	0	0	0	0	13321	0	0	14927	0	0	0	0
sp|P05631|ATPG_BOVIN	sp|P05631|ATPG_BOVIN ATP synthase subunit gamma, mitochondrial OS=Bos taurus OX=9913 GN=ATP5F1C PE=1 SV=3	33072	0	0	0	0	0	0	0	0	25829	27596	0	17834	0	0	25789	0	0	23892	0	25071	26031	0	0	0	0
sp|P05689|CATZ_BOVIN;tr|A0A3Q1M2V6|A0A3Q1M2V6_BOVIN	sp|P05689|CATZ_BOVIN Cathepsin Z OS=Bos taurus OX=9913 GN=CTSZ PE=2 SV=2;tr|A0A3Q1M2V6|A0A3Q1M2V6_BOVIN Cathepsin Z OS=Bos taurus OX=9913 GN=CTSZ PE=1 SV=1	33886	0	0	0	0	0	0	0	0	0	0	0	0	0	0	0	0	0	0	0	0	15411	0	0	0	0
sp|P52897|PGFS2_BOVIN;sp|P05980|PGFS1_BOVIN	sp|P52897|PGFS2_BOVIN Prostaglandin F synthase 2 OS=Bos taurus OX=9913 PE=2 SV=1;sp|P05980|PGFS1_BOVIN Prostaglandin F synthase 1 OS=Bos taurus OX=9913 PE=1 SV=3	36742	0	0	0	0	0	0	0	0	0	0	0	0	0	0	0	0	0	0	0	0	0	0	0	0	10427
tr|A0A3Q1MY50|A0A3Q1MY50_BOVIN;tr|F1N5Z3|F1N5Z3_BOVIN;tr|A0A3Q1N3M4|A0A3Q1N3M4_BOVIN;tr|F1MEK6|F1MEK6_BOVIN;sp|P07106|ACBD5_BOVIN	tr|A0A3Q1MY50|A0A3Q1MY50_BOVIN Acyl-CoA-binding domain-containing protein 5 OS=Bos taurus OX=9913 GN=ACBD5 PE=3 SV=1;tr|F1N5Z3|F1N5Z3_BOVIN Acyl-CoA-binding domain-containing protein 5 OS=Bos taurus OX=9913 GN=ACBD5 PE=3 SV=3;tr|A0A3Q1N3M4|A0A3Q1N3M4_BOVIN	57036	0.0065445	0	0	0	0	0	0	0	0	0	0	0	0	0	0	0	0	5321.4	0	0	0	0	0	0	0
sp|P07107|ACBP_BOVIN;tr|A0A3Q1M8I0|A0A3Q1M8I0_BOVIN	sp|P07107|ACBP_BOVIN Acyl-CoA-binding protein OS=Bos taurus OX=9913 GN=DBI PE=1 SV=2;tr|A0A3Q1M8I0|A0A3Q1M8I0_BOVIN Acyl-CoA-binding protein OS=Bos taurus OX=9913 GN=DBI PE=1 SV=1	10044	0	0	0	0	0	0	0	0	74609	35622	0	58822	0	0	73336	0	0	68734	0	69708	0	0	0	0	0
tr|A0A3Q1LMX0|A0A3Q1LMX0_BOVIN;sp|P07514|NB5R3_BOVIN;tr|F1N7T1|F1N7T1_BOVIN;tr|A0A3Q1N6T1|A0A3Q1N6T1_BOVIN;tr|A0A3Q1LZ18|A0A3Q1LZ18_BOVIN	tr|A0A3Q1LMX0|A0A3Q1LMX0_BOVIN NADH-cytochrome b5 reductase OS=Bos taurus OX=9913 GN=CYB5R3 PE=1 SV=1;sp|P07514|NB5R3_BOVIN NADH-cytochrome b5 reductase 3 OS=Bos taurus OX=9913 GN=CYB5R3 PE=1 SV=3;tr|F1N7T1|F1N7T1_BOVIN NADH-cytochrome b5 reductase OS=Bos	31607	0	0	0	0	0	0	0	0	29585	37021	0	53082	0	0	48755	0	0	50843	0	32651	34299	0	0	0	0
tr|A0A3Q1M4K6|A0A3Q1M4K6_BOVIN;tr|A0A3Q1NHX9|A0A3Q1NHX9_BOVIN;sp|P07589|FINC_BOVIN;tr|G5E5A8|G5E5A8_BOVIN;tr|G5E5B0|G5E5B0_BOVIN;tr|G5E5A9|G5E5A9_BOVIN	tr|A0A3Q1M4K6|A0A3Q1M4K6_BOVIN Fibronectin OS=Bos taurus OX=9913 GN=FN1 PE=4 SV=1;tr|A0A3Q1NHX9|A0A3Q1NHX9_BOVIN Fibronectin OS=Bos taurus OX=9913 GN=FN1 PE=4 SV=1;sp|P07589|FINC_BOVIN Fibronectin OS=Bos taurus OX=9913 GN=FN1 PE=1 SV=4;tr|G5E5A8|G5E5A8_BOV	237.57	0	10458	0	0	0	0	0	0	0	0	0	0	0	0	0	0	0	0	0	0	0	0	0	0	0
sp|P07688|CATB_BOVIN	sp|P07688|CATB_BOVIN Cathepsin B OS=Bos taurus OX=9913 GN=CTSB PE=1 SV=5	36661	0	0	0	0	0	0	0	0	33650	40876	0	18889	0	0	33204	0	0	43416	0	0	47982	0	0	0	0
sp|P07857|SCP2_BOVIN;tr|F1MV74|F1MV74_BOVIN	sp|P07857|SCP2_BOVIN Sterol carrier protein 2 OS=Bos taurus OX=9913 GN=SCP2 PE=1 SV=2;tr|F1MV74|F1MV74_BOVIN Non-specific lipid-transfer protein OS=Bos taurus OX=9913 GN=SCP2 PE=3 SV=1	58577	0	245210	0	0	0	0	0	38928	121960	193690	83202	117270	0	84468	181060	0	0	166430	0	174800	215500	121070	0	0	112020
sp|P08166|KAD2_BOVIN;tr|A0A3Q1M447|A0A3Q1M447_BOVIN	sp|P08166|KAD2_BOVIN Adenylate kinase 2, mitochondrial OS=Bos taurus OX=9913 GN=AK2 PE=1 SV=2	26496	0	99450	0	0	0	0	0	0	67277	64067	0	58040	0	0	51764	0	0	61916	0	56853	110040	0	0	0	0
sp|P08760|KAD3_BOVIN	sp|P08760|KAD3_BOVIN GTP:AMP phosphotransferase AK3, mitochondrial OS=Bos taurus OX=9913 GN=AK3 PE=1 SV=3	25671	0	0	0	0	0	0	0	0	0	0	0	0	0	0	0	0	0	13881	0	0	18477	0	0	0	0
sp|P09867|ROA1_BOVIN;tr|A0A3Q1MQM9|A0A3Q1MQM9_BOVIN;tr|F1MTY3|F1MTY3_BOVIN;tr|A0A3Q1ME36|A0A3Q1ME36_BOVIN;tr|A0A3Q1LR30|A0A3Q1LR30_BOVIN	sp|P09867|ROA1_BOVIN Heterogeneous nuclear ribonucleoprotein A1 OS=Bos taurus OX=9913 GN=HNRNPA1 PE=1 SV=2;tr|A0A3Q1MQM9|A0A3Q1MQM9_BOVIN Uncharacterized protein OS=Bos taurus OX=9913 GN=LOC614922 PE=4 SV=1;tr|F1MTY3|F1MTY3_BOVIN Helix-destabilizing protei	34196	0	0	0	0	0	0	0	0	0	10491	0	0	0	0	0	0	0	0	0	0	8687.2	0	0	0	0
tr|A0A3Q1M4K3|A0A3Q1M4K3_BOVIN;sp|P63048|RL40_BOVIN;sp|P62992|RS27A_BOVIN;sp|P0CG53|UBB_BOVIN;sp|P0CH28|UBC_BOVIN;tr|A0A3Q1LU30|A0A3Q1LU30_BOVIN;tr|A0A3Q1MYD8|A0A3Q1MYD8_BOVIN	tr|A0A3Q1M4K3|A0A3Q1M4K3_BOVIN Ubiquitin-like domain-containing protein OS=Bos taurus OX=9913 GN=LOC101902760 PE=4 SV=1;sp|P63048|RL40_BOVIN Ubiquitin-60S ribosomal protein L40 OS=Bos taurus OX=9913 GN=UBA52 PE=1 SV=2;sp|P62992|RS27A_BOVIN Ubiquitin-40S ri	86339	0	22940	0	0	0	0	0	0	19144	39416	0	35082	0	0	31481	0	0	21559	0	28542	26217	0	0	0	0
sp|P10096|G3P_BOVIN;tr|A0A3Q1M8J9|A0A3Q1M8J9_BOVIN;sp|Q2KJE5|G3PT_BOVIN	sp|P10096|G3P_BOVIN Glyceraldehyde-3-phosphate dehydrogenase OS=Bos taurus OX=9913 GN=GAPDH PE=1 SV=4;tr|A0A3Q1M8J9|A0A3Q1M8J9_BOVIN Glyceraldehyde-3-phosphate dehydrogenase OS=Bos taurus OX=9913 GN=GAPDH PE=1 SV=1	35868	0	201450	0	0	0	69112	0	259990	313160	293110	258430	225170	325230	200000	393350	139290	0	358820	113650	230240	365430	80293	0	0	275840
tr|E1BMK2|E1BMK2_BOVIN;sp|P10103|HMGB1_BOVIN	tr|E1BMK2|E1BMK2_BOVIN High mobility group protein 1 OS=Bos taurus OX=9913 PE=3 SV=2;sp|P10103|HMGB1_BOVIN High mobility group protein B1 OS=Bos taurus OX=9913 GN=HMGB1 PE=1 SV=3	24937	0.0053121	14032	0	0	0	0	0	0	0	0	0	0	0	0	0	0	0	0	0	0	0	0	0	0	0
sp|P11024|NNTM_BOVIN	sp|P11024|NNTM_BOVIN NAD(P) transhydrogenase, mitochondrial OS=Bos taurus OX=9913 GN=NNT PE=1 SV=3	113.85	0	0	0	0	0	0	0	0	18193	19331	0	0	0	0	15310	0	0	0	0	25260	19093	0	0	0	0
sp|P11116|LEG1_BOVIN	sp|P11116|LEG1_BOVIN Galectin-1 OS=Bos taurus OX=9913 GN=LGALS1 PE=1 SV=2	14744	0	12924	0	0	0	0	0	0	18966	16320	0	19096	0	0	12845	0	0	0	0	0	20114	0	0	0	0
tr|A0A3Q1MKV5|A0A3Q1MKV5_BOVIN;tr|A0A3Q1MGN1|A0A3Q1MGN1_BOVIN;tr|A0A3Q1M7D9|A0A3Q1M7D9_BOVIN;tr|F1N5F2|F1N5F2_BOVIN;sp|P11178|ODBA_BOVIN	tr|A0A3Q1MKV5|A0A3Q1MKV5_BOVIN 2-oxoisovalerate dehydrogenase subunit alpha OS=Bos taurus OX=9913 GN=BCKDHA PE=3 SV=1;tr|A0A3Q1MGN1|A0A3Q1MGN1_BOVIN 2-oxoisovalerate dehydrogenase subunit alpha OS=Bos taurus OX=9913 GN=BCKDHA PE=3 SV=1;tr|A0A3Q1M7D9|A0A3Q1	47405	0	0	0	0	0	0	0	0	0	0	0	0	0	0	0	0	0	0	0	0	16948	0	0	0	0
tr|F1MEQ3|F1MEQ3_BOVIN;tr|A0A3Q1LTZ5|A0A3Q1LTZ5_BOVIN;sp|P11179|ODO2_BOVIN;tr|A0A3Q1MHE5|A0A3Q1MHE5_BOVIN	tr|F1MEQ3|F1MEQ3_BOVIN Dihydrolipoyllysine-residue succinyltransferase component of 2-oxoglutarate dehydrogenase complex, mitochondrial OS=Bos taurus OX=9913 GN=DLST PE=3 SV=2;tr|A0A3Q1LTZ5|A0A3Q1LTZ5_BOVIN Dihydrolipoyllysine-residue succinyltransferase c	47046	0	0	0	0	0	0	0	0	0	8750.1	0	0	0	0	0	0	0	0	0	0	12555	0	0	0	0
tr|A0A3Q1MED4|A0A3Q1MED4_BOVIN;sp|P11181|ODB2_BOVIN	tr|A0A3Q1MED4|A0A3Q1MED4_BOVIN Dihydrolipoamide acetyltransferase component of pyruvate dehydrogenase complex OS=Bos taurus OX=9913 GN=DBT PE=1 SV=1;sp|P11181|ODB2_BOVIN Lipoamide acyltransferase component of branched-chain alpha-keto acid dehydrogenase co	51927	0	0	0	0	0	0	0	0	13301	12102	0	0	0	0	0	0	0	11789	0	0	0	0	0	0	0
sp|P12234|MPCP_BOVIN;tr|A6QQ54|A6QQ54_BOVIN	sp|P12234|MPCP_BOVIN Phosphate carrier protein, mitochondrial OS=Bos taurus OX=9913 GN=SLC25A3 PE=1 SV=1	40139	0	0	0	0	0	0	0	0	0	12123	0	0	0	0	0	0	0	10501	0	0	19102	0	0	0	0
sp|P12344|AATM_BOVIN	sp|P12344|AATM_BOVIN Aspartate aminotransferase, mitochondrial OS=Bos taurus OX=9913 GN=GOT2 PE=1 SV=2	47513	0	107250	0	0	0	0	0	44628	142590	164750	99562	122900	0	56985	144680	0	0	196520	0	83933	183070	97235	0	0	81360
sp|P12378|UGDH_BOVIN	sp|P12378|UGDH_BOVIN UDP-glucose 6-dehydrogenase OS=Bos taurus OX=9913 GN=UGDH PE=1 SV=2	55136	0	77881	0	0	0	0	0	0	142270	91539	0	150570	0	76267	124940	0	0	91863	0	78680	151180	0	0	0	28309
tr|A0A3Q1N6F2|A0A3Q1N6F2_BOVIN;tr|A0A140T857|A0A140T857_BOVIN;sp|P13184|CX7A2_BOVIN	tr|A0A3Q1N6F2|A0A3Q1N6F2_BOVIN Uncharacterized protein OS=Bos taurus OX=9913 PE=3 SV=1;tr|A0A140T857|A0A140T857_BOVIN Cytochrome c oxidase subunit 7A2, mitochondrial OS=Bos taurus OX=9913 GN=COX7A2 PE=3 SV=1;sp|P13184|CX7A2_BOVIN Cytochrome c oxidase subun	91927	0.0065359	0	0	0	0	0	0	0	0	0	0	0	0	0	0	0	0	0	0	0	8954.1	0	0	0	0
tr|A0A3Q1MHG7|A0A3Q1MHG7_BOVIN;sp|P13214|ANXA4_BOVIN	tr|A0A3Q1MHG7|A0A3Q1MHG7_BOVIN Annexin OS=Bos taurus OX=9913 GN=ANXA4 PE=1 SV=1;sp|P13214|ANXA4_BOVIN Annexin A4 OS=Bos taurus OX=9913 GN=ANXA4 PE=1 SV=2	35904	0	210930	0	0	0	0	0	0	60734	78245	0	44498	0	0	100760	0	0	110760	0	41384	97790	0	0	0	26966
sp|P13272|UCRI_BOVIN	sp|P13272|UCRI_BOVIN Cytochrome b-c1 complex subunit Rieske, mitochondrial OS=Bos taurus OX=9913 GN=UQCRFS1 PE=1 SV=3	29546	0	0	0	0	0	0	0	0	0	0	0	4911.5	0	0	0	0	0	0	0	0	0	0	0	0	0
tr|A0A3Q1M4M4|A0A3Q1M4M4_BOVIN;sp|P13619|AT5F1_BOVIN;tr|A0A3Q1MP66|A0A3Q1MP66_BOVIN	tr|A0A3Q1M4M4|A0A3Q1M4M4_BOVIN ATP synthase F(0) complex subunit B1, mitochondrial OS=Bos taurus OX=9913 GN=ATP5PB PE=1 SV=1;sp|P13619|AT5F1_BOVIN ATP synthase F(0) complex subunit B1, mitochondrial OS=Bos taurus OX=9913 GN=ATP5PB PE=1 SV=2;tr|A0A3Q1MP66|A	29.17	0	0	0	0	0	0	0	0	0	0	0	0	0	0	0	0	0	0	0	7990.2	0	0	0	0	0
sp|P13620|ATP5H_BOVIN	sp|P13620|ATP5H_BOVIN ATP synthase subunit d, mitochondrial OS=Bos taurus OX=9913 GN=ATP5PD PE=1 SV=2	18692	0	44040	0	0	0	0	0	0	31536	28034	0	25977	0	0	17724	0	0	0	0	0	31887	0	0	0	0
tr|A0A3Q1MVM8|A0A3Q1MVM8_BOVIN;sp|P13621|ATPO_BOVIN	tr|A0A3Q1MVM8|A0A3Q1MVM8_BOVIN ATP synthase peripheral stalk subunit OSCP OS=Bos taurus OX=9913 GN=ATP5PO PE=1 SV=1;sp|P13621|ATPO_BOVIN ATP synthase subunit O, mitochondrial OS=Bos taurus OX=9913 GN=ATP5PO PE=1 SV=2	22293	0	27694	0	0	0	0	0	0	30438	52436	0	29265	0	0	39055	0	0	24637	0	0	35540	0	0	0	0
sp|P13696|PEBP1_BOVIN;tr|A0A3Q1LX99|A0A3Q1LX99_BOVIN	sp|P13696|PEBP1_BOVIN Phosphatidylethanolamine-binding protein 1 OS=Bos taurus OX=9913 GN=PEBP1 PE=1 SV=2	20985	0	174150	0	0	0	0	0	36970	137940	129440	46745	96445	0	46063	157630	0	0	148690	0	107490	97490	60218	0	0	0
sp|P13752|HA1A_BOVIN;tr|F1MPL6|F1MPL6_BOVIN;tr|F1N4Y5|F1N4Y5_BOVIN	sp|P13752|HA1A_BOVIN BOLA class I histocompatibility antigen, alpha chain BL3-6 OS=Bos taurus OX=9913 PE=2 SV=1;tr|F1MPL6|F1MPL6_BOVIN Ig-like domain-containing protein OS=Bos taurus OX=9913 GN=BOLA-NC1 PE=1 SV=3;tr|F1N4Y5|F1N4Y5_BOVIN Ig-like domain-conta	40363	0	0	0	0	0	0	0	0	0	0	0	0	0	0	0	0	0	0	0	0	7574.6	0	0	0	0
sp|P14568|ASSY_BOVIN;tr|A0A3Q1MM52|A0A3Q1MM52_BOVIN	sp|P14568|ASSY_BOVIN Argininosuccinate synthase OS=Bos taurus OX=9913 GN=ASS1 PE=2 SV=1;tr|A0A3Q1MM52|A0A3Q1MM52_BOVIN Argininosuccinate synthase OS=Bos taurus OX=9913 GN=ASS1 PE=1 SV=1	46417	0	233440	131180	0	0	0	0	117050	395140	298450	233670	328340	190200	161530	279510	0	0	377610	128660	356740	275430	266600	125980	268420	487170
sp|P15690|NDUS1_BOVIN	sp|P15690|NDUS1_BOVIN NADH-ubiquinone oxidoreductase 75 kDa subunit, mitochondrial OS=Bos taurus OX=9913 GN=NDUFS1 PE=1 SV=1	79441	0	0	0	0	0	0	0	0	0	0	0	0	0	0	0	0	0	0	0	0	7603.4	0	0	0	0
sp|P18203|FKB1A_BOVIN;tr|A0A3Q1MRN5|A0A3Q1MRN5_BOVIN;tr|Q2NKS8|Q2NKS8_BOVIN;tr|A0A3Q1M4A4|A0A3Q1M4A4_BOVIN;tr|A0A3Q1MNC1|A0A3Q1MNC1_BOVIN	sp|P18203|FKB1A_BOVIN Peptidyl-prolyl cis-trans isomerase FKBP1A OS=Bos taurus OX=9913 GN=FKBP1A PE=1 SV=2;tr|A0A3Q1MRN5|A0A3Q1MRN5_BOVIN Peptidylprolyl isomerase OS=Bos taurus OX=9913 GN=FKBP1A PE=1 SV=1;tr|Q2NKS8|Q2NKS8_BOVIN Peptidylprolyl isomerase OS=	11909	0	0	0	0	0	0	0	0	0	0	0	0	0	0	0	0	0	0	0	0	1588.4	0	0	0	0
sp|P18902|RET4_BOVIN;tr|G1K122|G1K122_BOVIN;tr|A0A3Q1MSW9|A0A3Q1MSW9_BOVIN	sp|P18902|RET4_BOVIN Retinol-binding protein 4 OS=Bos taurus OX=9913 GN=RBP4 PE=1 SV=1;tr|G1K122|G1K122_BOVIN Retinol-binding protein OS=Bos taurus OX=9913 GN=RBP4 PE=3 SV=1;tr|A0A3Q1MSW9|A0A3Q1MSW9_BOVIN Plasma retinol-binding protein OS=Bos taurus OX=991	21068	0	0	0	0	0	0	0	39739	71439	71672	40262	51052	0	0	37140	0	67371	73954	0	61599	34906	0	0	0	58824
sp|P19035|APOC3_BOVIN	sp|P19035|APOC3_BOVIN Apolipoprotein C-III OS=Bos taurus OX=9913 GN=APOC3 PE=1 SV=2	10692	0	0	0	0	0	0	0	0	0	15318	0	0	0	0	0	0	0	0	0	0	0	0	0	0	0
sp|P19120|HSP7C_BOVIN;tr|A0A3Q1LMS5|A0A3Q1LMS5_BOVIN;tr|A0A3Q1M8L6|A0A3Q1M8L6_BOVIN;tr|A7E3Q2|A7E3Q2_BOVIN;sp|P34933|HSP72_BOVIN	sp|P19120|HSP7C_BOVIN Heat shock cognate 71 kDa protein OS=Bos taurus OX=9913 GN=HSPA8 PE=1 SV=2;tr|A0A3Q1LMS5|A0A3Q1LMS5_BOVIN Heat shock cognate 71 kDa protein OS=Bos taurus OX=9913 GN=HSPA8 PE=1 SV=1;tr|A0A3Q1M8L6|A0A3Q1M8L6_BOVIN Heat shock cognate 71	71.24	0	48159	0	0	0	0	0	0	46521	36190	0	53388	0	0	43731	0	0	39467	0	0	42147	0	0	0	0
tr|Q3ZC30|Q3ZC30_BOVIN;sp|P19217|ST1E1_BOVIN	tr|Q3ZC30|Q3ZC30_BOVIN Sulfotransferase OS=Bos taurus OX=9913 GN=SULT1E1 PE=2 SV=1;sp|P19217|ST1E1_BOVIN Sulfotransferase 1E1 OS=Bos taurus OX=9913 GN=SULT1E1 PE=1 SV=1	34.66	0	0	0	0	0	0	0	0	0	0	0	0	0	0	30844	0	0	0	0	0	0	0	0	0	0
sp|P19803|GDIR1_BOVIN;tr|A0A452DJ82|A0A452DJ82_BOVIN;tr|G3MW01|G3MW01_BOVIN	sp|P19803|GDIR1_BOVIN Rho GDP-dissociation inhibitor 1 OS=Bos taurus OX=9913 GN=ARHGDIA PE=1 SV=3;tr|A0A452DJ82|A0A452DJ82_BOVIN Rho GDP-dissociation inhibitor 1 OS=Bos taurus OX=9913 GN=ARHGDIA PE=3 SV=1;tr|G3MW01|G3MW01_BOVIN Rho GDP-dissociation inhibit	23421	0	0	0	0	0	0	0	0	0	0	0	0	0	0	0	0	0	0	0	0	20647	0	0	0	0
sp|P19858|LDHA_BOVIN;tr|A0A3Q1LY19|A0A3Q1LY19_BOVIN;tr|F1MK19|F1MK19_BOVIN;tr|E1BNS9|E1BNS9_BOVIN	sp|P19858|LDHA_BOVIN L-lactate dehydrogenase A chain OS=Bos taurus OX=9913 GN=LDHA PE=2 SV=2;tr|A0A3Q1LY19|A0A3Q1LY19_BOVIN L-lactate dehydrogenase OS=Bos taurus OX=9913 PE=3 SV=1	36597	0	0	0	0	0	0	0	0	0	0	0	0	0	0	4122.8	0	0	0	0	0	0	0	0	0	0
sp|P20000|ALDH2_BOVIN;tr|A0A3Q1LRC1|A0A3Q1LRC1_BOVIN;tr|G3X6U1|G3X6U1_BOVIN	sp|P20000|ALDH2_BOVIN Aldehyde dehydrogenase, mitochondrial OS=Bos taurus OX=9913 GN=ALDH2 PE=1 SV=2	56652	0	567340	0	0	0	0	0	263100	534240	505890	421340	183290	0	49544	445430	0	41118	506040	90164	342920	621630	286570	0	77620	186630
tr|A0A3Q1M6K6|A0A3Q1M6K6_BOVIN;sp|P20004|ACON_BOVIN	tr|A0A3Q1M6K6|A0A3Q1M6K6_BOVIN Aconitate hydratase, mitochondrial OS=Bos taurus OX=9913 GN=ACO2 PE=1 SV=1;sp|P20004|ACON_BOVIN Aconitate hydratase, mitochondrial OS=Bos taurus OX=9913 GN=ACO2 PE=1 SV=4	84792	0	0	0	0	0	0	0	0	0	17377	0	0	0	0	0	0	0	14245	0	0	25121	0	0	0	0
tr|F1MBI9|F1MBI9_BOVIN;tr|E1BEA7|E1BEA7_BOVIN;sp|P20821|GCSH_BOVIN;tr|E1BBV5|E1BBV5_BOVIN;tr|E1BDC8|E1BDC8_BOVIN;tr|A0A3Q1NNL4|A0A3Q1NNL4_BOVIN	tr|F1MBI9|F1MBI9_BOVIN Glycine cleavage system H protein OS=Bos taurus OX=9913 PE=3 SV=3;tr|E1BEA7|E1BEA7_BOVIN Glycine cleavage system H protein OS=Bos taurus OX=9913 PE=3 SV=2;sp|P20821|GCSH_BOVIN Glycine cleavage system H protein, mitochondrial OS=Bos t	17918	0	0	0	0	0	0	0	0	11271	14740	0	0	0	0	0	0	0	0	0	0	0	0	0	0	0
sp|P22226|CTHL1_BOVIN;tr|A0A3Q1LRG2|A0A3Q1LRG2_BOVIN	sp|P22226|CTHL1_BOVIN Cathelicidin-1 OS=Bos taurus OX=9913 GN=CATHL1 PE=1 SV=2;tr|A0A3Q1LRG2|A0A3Q1LRG2_BOVIN Cathelicidin-1 OS=Bos taurus OX=9913 GN=CATHL1 PE=1 SV=1	17.6	0	0	0	0	0	0	0	0	0	0	0	0	0	0	0	0	0	2531.3	0	0	0	0	0	0	0
tr|A0A3Q1M7H9|A0A3Q1M7H9_BOVIN;sp|P23004|QCR2_BOVIN;tr|A0A3Q1MCJ8|A0A3Q1MCJ8_BOVIN	tr|A0A3Q1M7H9|A0A3Q1M7H9_BOVIN Uncharacterized protein OS=Bos taurus OX=9913 PE=3 SV=1;sp|P23004|QCR2_BOVIN Cytochrome b-c1 complex subunit 2, mitochondrial OS=Bos taurus OX=9913 GN=UQCRC2 PE=1 SV=2;tr|A0A3Q1MCJ8|A0A3Q1MCJ8_BOVIN Uncharacterized protein OS	48206	0	0	0	0	0	0	0	0	0	15319	0	0	0	0	15194	0	0	18960	0	0	32169	0	0	0	0
sp|P23805|CONG_BOVIN;tr|A0A452DJR7|A0A452DJR7_BOVIN	sp|P23805|CONG_BOVIN Conglutinin OS=Bos taurus OX=9913 GN=CGN1 PE=1 SV=2;tr|A0A452DJR7|A0A452DJR7_BOVIN C-type lectin domain-containing protein OS=Bos taurus OX=9913 GN=LOC112444733 PE=3 SV=1	37994	0.00271	0	0	0	0	0	0	0	0	0	0	0	0	0	0	0	0	0	0	0	7319.4	0	0	0	0
sp|P25417|CYTB_BOVIN;tr|A6QPZ0|A6QPZ0_BOVIN;sp|P35478|CYTX_BOVIN;tr|A0A140T831|A0A140T831_BOVIN	sp|P25417|CYTB_BOVIN Cystatin-B OS=Bos taurus OX=9913 GN=CSTB PE=1 SV=1;tr|A6QPZ0|A6QPZ0_BOVIN CSTB protein OS=Bos taurus OX=9913 GN=CSTB PE=2 SV=1;sp|P35478|CYTX_BOVIN Stefin-C OS=Bos taurus OX=9913 PE=1 SV=1;tr|A0A140T831|A0A140T831_BOVIN Cystatin-B OS=B	11139	0	0	0	0	0	0	0	0	0	0	0	0	0	0	0	0	0	0	0	0	14302	0	0	0	0
sp|Q5E998|CATL2_BOVIN;sp|P25975|CATL1_BOVIN	sp|Q5E998|CATL2_BOVIN Cathepsin L2 OS=Bos taurus OX=9913 GN=CTSV PE=2 SV=1;sp|P25975|CATL1_BOVIN Procathepsin L OS=Bos taurus OX=9913 GN=CTSL PE=1 SV=3	37393	0	0	0	0	0	0	0	0	0	0	0	0	0	0	0	0	0	0	0	0	12996	0	0	0	0
tr|A0A3Q1MKQ7|A0A3Q1MKQ7_BOVIN;sp|P26452|RSSA_BOVIN;tr|A0A3Q1MFG3|A0A3Q1MFG3_BOVIN	tr|A0A3Q1MKQ7|A0A3Q1MKQ7_BOVIN 40S ribosomal protein SA OS=Bos taurus OX=9913 GN=RPSA PE=1 SV=1;sp|P26452|RSSA_BOVIN 40S ribosomal protein SA OS=Bos taurus OX=9913 GN=RPSA PE=2 SV=4;tr|A0A3Q1MFG3|A0A3Q1MFG3_BOVIN 40S ribosomal protein SA OS=Bos taurus OX=9	32479	0	0	0	0	0	0	0	0	19462	16791	0	0	0	0	0	0	0	0	0	0	0	0	0	0	22111
tr|F1MXP8|F1MXP8_BOVIN;tr|A0A3Q1MI01|A0A3Q1MI01_BOVIN;sp|P26779|SAP_BOVIN;tr|A0A140T8C6|A0A140T8C6_BOVIN	tr|F1MXP8|F1MXP8_BOVIN Prosaposin OS=Bos taurus OX=9913 GN=PSAP PE=4 SV=3;tr|A0A3Q1MI01|A0A3Q1MI01_BOVIN Prosaposin OS=Bos taurus OX=9913 GN=PSAP PE=4 SV=1;sp|P26779|SAP_BOVIN Prosaposin OS=Bos taurus OX=9913 GN=PSAP PE=1 SV=3;tr|A0A140T8C6|A0A140T8C6_BOVI	58.07	0	0	0	0	0	0	0	0	35594	32151	0	0	0	0	41353	0	0	37842	0	23389	40383	0	0	0	0
sp|P28801|GSTP1_BOVIN;tr|A0A3Q1LMV5|A0A3Q1LMV5_BOVIN	sp|P28801|GSTP1_BOVIN Glutathione S-transferase P OS=Bos taurus OX=9913 GN=GSTP1 PE=1 SV=2;tr|A0A3Q1LMV5|A0A3Q1LMV5_BOVIN GST class-pi OS=Bos taurus OX=9913 GN=GSTP1 PE=3 SV=1	23613	0	0	0	0	0	0	0	0	0	7523.1	0	0	0	0	13554	0	0	0	0	0	9558.1	0	0	0	0
tr|G1K1X0|G1K1X0_BOVIN;sp|P31800|QCR1_BOVIN	tr|G1K1X0|G1K1X0_BOVIN Cytochrome b-c1 complex subunit 1, mitochondrial OS=Bos taurus OX=9913 GN=UQCRC1 PE=4 SV=1;sp|P31800|QCR1_BOVIN Cytochrome b-c1 complex subunit 1, mitochondrial OS=Bos taurus OX=9913 GN=UQCRC1 PE=1 SV=2	52749	0	0	0	0	0	0	0	0	0	0	0	0	0	0	0	0	0	14056	0	0	16360	0	0	0	0
sp|P32007|ADT3_BOVIN;tr|A0A3Q1MP50|A0A3Q1MP50_BOVIN;tr|A0A3Q1LTX1|A0A3Q1LTX1_BOVIN	sp|P32007|ADT3_BOVIN ADP/ATP translocase 3 OS=Bos taurus OX=9913 GN=SLC25A6 PE=1 SV=3;tr|A0A3Q1MP50|A0A3Q1MP50_BOVIN Uncharacterized protein OS=Bos taurus OX=9913 PE=3 SV=1;tr|A0A3Q1LTX1|A0A3Q1LTX1_BOVIN Uncharacterized protein OS=Bos taurus OX=9913 PE=3 S	32877	0.0026954	0	0	0	0	0	0	0	0	0	0	0	0	0	0	0	0	0	0	0	11365	0	0	0	0
sp|P33097|AATC_BOVIN	sp|P33097|AATC_BOVIN Aspartate aminotransferase, cytoplasmic OS=Bos taurus OX=9913 GN=GOT1 PE=1 SV=3	46398	0	0	0	0	0	0	0	0	19205	0	0	0	0	0	20379	0	0	18636	0	0	16099	0	0	0	0
sp|P35705|PRDX3_BOVIN	sp|P35705|PRDX3_BOVIN Thioredoxin-dependent peroxide reductase, mitochondrial OS=Bos taurus OX=9913 GN=PRDX3 PE=1 SV=2	28195	0	81531	0	0	0	0	0	0	73428	81050	0	59771	0	61494	79466	0	0	89423	0	51088	134730	71835	0	0	57424
sp|P37980|IPYR_BOVIN	sp|P37980|IPYR_BOVIN Inorganic pyrophosphatase OS=Bos taurus OX=9913 GN=PPA1 PE=1 SV=2	32814	0	0	0	0	0	0	0	0	0	0	0	0	0	0	0	0	0	0	0	0	8405.3	0	0	0	0
tr|A5D7E8|A5D7E8_BOVIN;sp|P38657|PDIA3_BOVIN	tr|A5D7E8|A5D7E8_BOVIN Protein disulfide-isomerase OS=Bos taurus OX=9913 GN=PDIA3 PE=2 SV=1;sp|P38657|PDIA3_BOVIN Protein disulfide-isomerase A3 OS=Bos taurus OX=9913 GN=PDIA3 PE=2 SV=1	56929	0	174560	0	0	0	0	0	24883	188930	220390	23739	163580	0	0	170080	0	0	207580	0	123420	272370	38859	0	0	52079
sp|P41976|SODM_BOVIN;tr|E1BHL1|E1BHL1_BOVIN	sp|P41976|SODM_BOVIN Superoxide dismutase [Mn], mitochondrial OS=Bos taurus OX=9913 GN=SOD2 PE=2 SV=1;tr|E1BHL1|E1BHL1_BOVIN Superoxide dismutase [Mn], mitochondrial OS=Bos taurus OX=9913 GN=SOD2 PE=3 SV=3	24638	0	0	0	0	0	0	0	0	0	0	0	0	0	0	0	0	0	0	0	111500	0	0	0	0	0
sp|P42028|NDUS8_BOVIN;tr|A0A452DIK3|A0A452DIK3_BOVIN	sp|P42028|NDUS8_BOVIN NADH dehydrogenase [ubiquinone] iron-sulfur protein 8, mitochondrial OS=Bos taurus OX=9913 GN=NDUFS8 PE=1 SV=1;tr|A0A452DIK3|A0A452DIK3_BOVIN Complex I-23kD OS=Bos taurus OX=9913 GN=NDUFS8 PE=1 SV=1	23896	0	0	0	0	0	0	0	0	12393	0	0	0	0	0	0	0	0	0	0	0	12010	0	0	0	0
sp|P42029|NDUA8_BOVIN	sp|P42029|NDUA8_BOVIN NADH dehydrogenase [ubiquinone] 1 alpha subcomplex subunit 8 OS=Bos taurus OX=9913 GN=NDUFA8 PE=1 SV=2	20091	0	0	0	0	0	0	0	0	0	0	0	0	0	0	0	0	0	0	0	0	10593	0	0	0	0
sp|P42899|RLA2_BOVIN;tr|F1MH76|F1MH76_BOVIN	sp|P42899|RLA2_BOVIN 60S acidic ribosomal protein P2 OS=Bos taurus OX=9913 GN=RPLP2 PE=3 SV=1	11702	0	52531	0	0	0	0	0	0	15903	23853	0	24741	0	0	20293	0	0	37095	0	29410	49329	0	0	0	0
sp|P45879|VDAC1_BOVIN;tr|A0A3Q1MS21|A0A3Q1MS21_BOVIN;tr|A0A3Q1MJQ7|A0A3Q1MJQ7_BOVIN	sp|P45879|VDAC1_BOVIN Voltage-dependent anion-selective channel protein 1 OS=Bos taurus OX=9913 GN=VDAC1 PE=1 SV=3;tr|A0A3Q1MS21|A0A3Q1MS21_BOVIN Voltage-dependent anion-selective channel protein 1 OS=Bos taurus OX=9913 GN=VDAC1 PE=1 SV=1;tr|A0A3Q1MJQ7|A0A	30.74	0	0	0	0	0	0	0	0	38216	32480	0	42293	0	0	28356	0	0	37821	0	35748	31935	0	0	0	24604
tr|F1N650|F1N650_BOVIN;sp|P46193|ANXA1_BOVIN	tr|F1N650|F1N650_BOVIN Annexin OS=Bos taurus OX=9913 GN=ANXA1 PE=3 SV=1;sp|P46193|ANXA1_BOVIN Annexin A1 OS=Bos taurus OX=9913 GN=ANXA1 PE=1 SV=2	38979	0	33359	0	0	0	0	0	0	0	21817	0	13806	0	0	31746	0	0	21143	0	0	32348	0	0	0	0
sp|P48616|VIME_BOVIN;sp|A6QQJ3|PERI_BOVIN	sp|P48616|VIME_BOVIN Vimentin OS=Bos taurus OX=9913 GN=VIM PE=1 SV=3	53727	0	117350	0	0	0	0	0	0	84182	88897	0	139480	0	25267	240910	0	44855	143980	0	45610	235610	44098	0	0	76206
sp|P48644|AL1A1_BOVIN	sp|P48644|AL1A1_BOVIN Retinal dehydrogenase 1 OS=Bos taurus OX=9913 GN=ALDH1A1 PE=1 SV=3	54805	0	965500	197110	0	0	193080	96862	493800	731110	663040	365350	1005700	249270	166830	864680	0	216690	682080	247060	529100	948080	415540	0	471750	359610
sp|P48818|ACADV_BOVIN;tr|A0A3Q1LQ76|A0A3Q1LQ76_BOVIN	sp|P48818|ACADV_BOVIN Very long-chain specific acyl-CoA dehydrogenase, mitochondrial OS=Bos taurus OX=9913 GN=ACADVL PE=2 SV=3;tr|A0A3Q1LQ76|A0A3Q1LQ76_BOVIN Very long-chain-specific acyl-CoA dehydrogenase, mitochondrial OS=Bos taurus OX=9913 GN=ACADVL PE=	70648	0	16806	0	0	0	0	0	0	30733	51470	0	26666	0	0	40005	0	0	26267	0	34646	37101	0	0	0	0
sp|P49410|EFTU_BOVIN	sp|P49410|EFTU_BOVIN Elongation factor Tu, mitochondrial OS=Bos taurus OX=9913 GN=TUFM PE=1 SV=1	49398	0	0	0	0	0	0	0	0	0	0	0	0	0	0	0	0	0	0	0	0	10831	0	0	0	0
tr|F1MPU0|F1MPU0_BOVIN;sp|P49951|CLH1_BOVIN	tr|F1MPU0|F1MPU0_BOVIN Clathrin heavy chain OS=Bos taurus OX=9913 GN=CLTC PE=1 SV=3;sp|P49951|CLH1_BOVIN Clathrin heavy chain 1 OS=Bos taurus OX=9913 GN=CLTC PE=1 SV=1	191.37	0	0	0	0	0	0	0	0	48885	28042	0	31829	0	0	33066	0	0	33115	0	40196	22805	0	0	0	40688
sp|P50227|ST1A1_BOVIN	sp|P50227|ST1A1_BOVIN Sulfotransferase 1A1 OS=Bos taurus OX=9913 GN=SULT1A1 PE=1 SV=2	34183	0	40544	0	0	0	0	0	0	25304	44960	0	28382	0	0	57646	0	0	43265	0	0	28551	0	0	0	0
tr|A0A452DI24|A0A452DI24_BOVIN;sp|P50397|GDIB_BOVIN;tr|A0A3Q1MPF1|A0A3Q1MPF1_BOVIN;tr|A0A3Q1MNB1|A0A3Q1MNB1_BOVIN	tr|A0A452DI24|A0A452DI24_BOVIN Rab GDP dissociation inhibitor OS=Bos taurus OX=9913 GN=GDI2 PE=3 SV=1;sp|P50397|GDIB_BOVIN Rab GDP dissociation inhibitor beta OS=Bos taurus OX=9913 GN=GDI2 PE=2 SV=3;tr|A0A3Q1MPF1|A0A3Q1MPF1_BOVIN Rab GDP dissociation inhib	48136	0	25980	0	0	0	0	0	0	62281	26210	0	27908	0	0	33680	0	0	44232	0	33973	24083	0	0	0	0
tr|A0A3Q1LKS3|A0A3Q1LKS3_BOVIN;tr|A0A3Q1NDM7|A0A3Q1NDM7_BOVIN;sp|P51122|AN32A_BOVIN;sp|Q3SZC6|AN32B_BOVIN;tr|F1MZ46|F1MZ46_BOVIN	tr|A0A3Q1LKS3|A0A3Q1LKS3_BOVIN Acidic leucine-rich nuclear phosphoprotein 32 family member A OS=Bos taurus OX=9913 GN=ANP32A PE=4 SV=1;tr|A0A3Q1NDM7|A0A3Q1NDM7_BOVIN Acidic leucine-rich nuclear phosphoprotein 32 family member A OS=Bos taurus OX=9913 GN=ANP	27137	0	0	0	0	0	0	0	0	0	0	0	0	0	0	0	0	0	0	0	0	12982	0	0	0	0
sp|P52175|NDKA2_BOVIN;sp|P52174|NDKA1_BOVIN	sp|P52175|NDKA2_BOVIN Nucleoside diphosphate kinase A 2 OS=Bos taurus OX=9913 GN=NME1-2 PE=1 SV=3;sp|P52174|NDKA1_BOVIN Nucleoside diphosphate kinase A 1 OS=Bos taurus OX=9913 GN=NME1-1 PE=1 SV=3	17298	0	0	0	0	0	0	0	0	16373	0	0	0	0	0	0	0	0	12392	0	0	9438.2	0	0	0	0
tr|A5D7J6|A5D7J6_BOVIN;sp|P52193|CALR_BOVIN	tr|A5D7J6|A5D7J6_BOVIN Calreticulin OS=Bos taurus OX=9913 GN=CALR PE=2 SV=1;sp|P52193|CALR_BOVIN Calreticulin OS=Bos taurus OX=9913 GN=CALR PE=1 SV=2	48097	0	64144	0	0	0	0	0	28763	61261	86881	0	92688	0	0	83763	0	0	78813	0	107940	85757	0	0	0	73111
sp|P52476|AL1B1_BOVIN;tr|G5E5P4|G5E5P4_BOVIN	sp|P52476|AL1B1_BOVIN Aldehyde dehydrogenase X, mitochondrial (Fragment) OS=Bos taurus OX=9913 GN=ALDH1B1 PE=2 SV=2;tr|G5E5P4|G5E5P4_BOVIN Aldehyde dehydrogenase 1 family member B1 OS=Bos taurus OX=9913 GN=ALDH1B1 PE=4 SV=2	56769	0	0	0	0	0	0	0	0	0	0	0	0	0	0	0	0	24240	0	0	0	0	0	0	0	0
tr|G3X6L0|G3X6L0_BOVIN;sp|P52505|ACPM_BOVIN	tr|G3X6L0|G3X6L0_BOVIN Acyl carrier protein OS=Bos taurus OX=9913 GN=NDUFAB1 PE=3 SV=1;sp|P52505|ACPM_BOVIN Acyl carrier protein, mitochondrial OS=Bos taurus OX=9913 GN=NDUFAB1 PE=1 SV=2	17374	0	0	0	0	0	0	0	0	0	0	0	0	0	0	0	0	0	0	0	0	11323	0	0	0	0
sp|P52556|BLVRB_BOVIN;tr|A0A3Q1NNJ3|A0A3Q1NNJ3_BOVIN	sp|P52556|BLVRB_BOVIN Flavin reductase (NADPH) OS=Bos taurus OX=9913 GN=BLVRB PE=1 SV=2;tr|A0A3Q1NNJ3|A0A3Q1NNJ3_BOVIN Flavin reductase (NADPH) OS=Bos taurus OX=9913 GN=BLVRB PE=1 SV=1	22132	0	22865	0	0	0	0	0	0	28393	23562	0	21890	0	0	27474	0	0	27092	0	35573	37014	0	0	0	0
sp|P52898|DDBX_BOVIN	sp|P52898|DDBX_BOVIN Dihydrodiol dehydrogenase 3 OS=Bos taurus OX=9913 PE=2 SV=1	36784	0	339360	178170	0	0	0	0	161980	370230	293630	326830	499810	251780	236940	409670	0	133290	430090	170890	418230	414970	304370	239050	204460	381320
tr|A0A3Q1M909|A0A3Q1M909_BOVIN;sp|P54149|MSRA_BOVIN;tr|A0A3Q1N5G3|A0A3Q1N5G3_BOVIN	tr|A0A3Q1M909|A0A3Q1M909_BOVIN Peptide-methionine (S)-S-oxide reductase OS=Bos taurus OX=9913 GN=MSRA PE=1 SV=1;sp|P54149|MSRA_BOVIN Mitochondrial peptide methionine sulfoxide reductase OS=Bos taurus OX=9913 GN=MSRA PE=1 SV=2;tr|A0A3Q1N5G3|A0A3Q1N5G3_BOVIN	23269	0	19009	0	0	0	0	0	0	21004	0	0	0	0	0	23768	0	0	0	0	22273	27312	0	0	0	0
sp|P55156|MTP_BOVIN;tr|F1MDA1|F1MDA1_BOVIN	sp|P55156|MTP_BOVIN Microsomal triglyceride transfer protein large subunit (Fragment) OS=Bos taurus OX=9913 GN=MTTP PE=1 SV=1;tr|F1MDA1|F1MDA1_BOVIN Microsomal triglyceride transfer protein large subunit OS=Bos taurus OX=9913 GN=MTTP PE=4 SV=1	99031	0	0	0	0	0	0	0	0	0	0	0	33835	0	0	0	0	0	0	0	0	0	0	0	0	55606
sp|P55859|PNPH_BOVIN;tr|A0A452DJA8|A0A452DJA8_BOVIN;tr|G3X8C8|G3X8C8_BOVIN	sp|P55859|PNPH_BOVIN Purine nucleoside phosphorylase OS=Bos taurus OX=9913 GN=PNP PE=1 SV=3;tr|A0A452DJA8|A0A452DJA8_BOVIN Inosine phosphorylase OS=Bos taurus OX=9913 GN=PNP PE=3 SV=1;tr|G3X8C8|G3X8C8_BOVIN Purine nucleoside phosphorylase OS=Bos taurus OX=	32036	0	61481	0	0	0	0	0	0	78658	72360	26907	66389	92342	94065	81323	0	0	83561	0	72097	53488	0	0	0	124260
tr|A0A140T837|A0A140T837_BOVIN;sp|P56560|AOFB_BOVIN;sp|P21398|AOFA_BOVIN	tr|A0A140T837|A0A140T837_BOVIN Amine oxidase OS=Bos taurus OX=9913 GN=MAOB PE=3 SV=1;sp|P56560|AOFB_BOVIN Amine oxidase [flavin-containing] B OS=Bos taurus OX=9913 GN=MAOB PE=1 SV=4	58436	0	32221	0	0	0	0	0	0	30056	52321	0	30407	0	0	36285	0	0	28977	0	36723	19695	0	0	0	0
tr|A6H7A2|A6H7A2_BOVIN;sp|P56658|ADA_BOVIN;tr|A0A3Q1M5V8|A0A3Q1M5V8_BOVIN;tr|A0A3Q1M5M9|A0A3Q1M5M9_BOVIN	tr|A6H7A2|A6H7A2_BOVIN Adenosine aminohydrolase OS=Bos taurus OX=9913 GN=ADA PE=2 SV=1;sp|P56658|ADA_BOVIN Adenosine deaminase OS=Bos taurus OX=9913 GN=ADA PE=1 SV=3;tr|A0A3Q1M5V8|A0A3Q1M5V8_BOVIN Adenosine aminohydrolase OS=Bos taurus OX=9913 GN=ADA PE=3	40949	0	0	0	0	0	0	0	0	10148	0	0	0	0	0	0	0	0	0	0	0	0	0	0	0	0
sp|P56965|DDAH1_BOVIN	sp|P56965|DDAH1_BOVIN N(G),N(G)-dimethylarginine dimethylaminohydrolase 1 OS=Bos taurus OX=9913 GN=DDAH1 PE=1 SV=3	31289	0	0	0	0	0	0	0	0	0	0	0	0	0	0	0	0	0	0	0	0	9912	0	0	0	0
tr|A0A140T8D1|A0A140T8D1_BOVIN;sp|P58875|S14L2_BOVIN	tr|A0A140T8D1|A0A140T8D1_BOVIN SEC14-like protein 2 OS=Bos taurus OX=9913 GN=SEC14L2 PE=4 SV=1;sp|P58875|S14L2_BOVIN SEC14-like protein 2 OS=Bos taurus OX=9913 GN=SEC14L2 PE=1 SV=2	46174	0	0	0	0	0	0	0	0	0	0	0	0	0	0	0	0	0	0	0	0	15360	0	0	0	0
tr|A0A452DID9|A0A452DID9_BOVIN;sp|P60661|MYL6_BOVIN;tr|A0A3Q1MDB1|A0A3Q1MDB1_BOVIN	tr|A0A452DID9|A0A452DID9_BOVIN Myosin light polypeptide 6 OS=Bos taurus OX=9913 GN=MYL6 PE=1 SV=1;sp|P60661|MYL6_BOVIN Myosin light polypeptide 6 OS=Bos taurus OX=9913 GN=MYL6 PE=2 SV=2;tr|A0A3Q1MDB1|A0A3Q1MDB1_BOVIN Myosin light polypeptide 6 OS=Bos tauru	16.83	0	22982	0	0	0	0	0	0	28028	18881	0	18435	0	0	25020	0	0	26308	0	0	36370	0	0	0	0
sp|P60712|ACTB_BOVIN	sp|P60712|ACTB_BOVIN Actin, cytoplasmic 1 OS=Bos taurus OX=9913 GN=ACTB PE=1 SV=1	41736	0	717500	58024	0	0	37182	169950	532810	806910	1143400	358530	977950	148550	147610	902450	176710	62378	633510	128820	633650	785840	308820	0	241760	482670
sp|P60984|GMFB_BOVIN;tr|A0A3Q1MRQ7|A0A3Q1MRQ7_BOVIN	sp|P60984|GMFB_BOVIN Glia maturation factor beta OS=Bos taurus OX=9913 GN=GMFB PE=1 SV=2;tr|A0A3Q1MRQ7|A0A3Q1MRQ7_BOVIN Glia maturation factor OS=Bos taurus OX=9913 GN=GMFB PE=3 SV=1	16713	0	0	0	0	0	0	0	0	0	0	0	0	0	0	0	0	0	0	0	0	7651.9	0	0	0	0
sp|P62833|RAP1A_BOVIN;sp|P61223|RAP1B_BOVIN;tr|A0A3Q1LTK0|A0A3Q1LTK0_BOVIN	sp|P62833|RAP1A_BOVIN Ras-related protein Rap-1A OS=Bos taurus OX=9913 GN=RAP1A PE=1 SV=1;sp|P61223|RAP1B_BOVIN Ras-related protein Rap-1b OS=Bos taurus OX=9913 GN=RAP1B PE=2 SV=1;tr|A0A3Q1LTK0|A0A3Q1LTK0_BOVIN Uncharacterized protein OS=Bos taurus OX=9913	20987	0	0	0	0	0	0	0	0	0	10887	0	0	0	0	0	0	0	0	0	16939	0	0	0	0	0
sp|P61283|BAF_BOVIN;tr|A0A3Q1ME94|A0A3Q1ME94_BOVIN	sp|P61283|BAF_BOVIN Barrier-to-autointegration factor OS=Bos taurus OX=9913 GN=BANF1 PE=3 SV=1;tr|A0A3Q1ME94|A0A3Q1ME94_BOVIN Barrier-to-autointegration factor OS=Bos taurus OX=9913 GN=BANF1 PE=1 SV=1	10058	0	0	0	0	0	0	0	0	0	0	0	0	0	0	0	0	0	0	0	0	0	0	0	0	19499
sp|P61284|RL12_BOVIN;tr|G3MZG7|G3MZG7_BOVIN;tr|F1MDX5|F1MDX5_BOVIN;tr|F1N3R2|F1N3R2_BOVIN	sp|P61284|RL12_BOVIN 60S ribosomal protein L12 OS=Bos taurus OX=9913 GN=RPL12 PE=2 SV=1;tr|G3MZG7|G3MZG7_BOVIN 60S ribosomal protein L12 OS=Bos taurus OX=9913 PE=3 SV=1;tr|F1MDX5|F1MDX5_BOVIN 60S ribosomal protein L12 OS=Bos taurus OX=9913 PE=3 SV=2	17818	0	0	0	0	0	0	0	0	0	0	0	0	0	0	2245.7	0	0	0	0	0	0	0	0	0	0
sp|P61585|RHOA_BOVIN;sp|Q1RMJ6|RHOC_BOVIN;sp|Q3ZBW5|RHOB_BOVIN	sp|P61585|RHOA_BOVIN Transforming protein RhoA OS=Bos taurus OX=9913 GN=RHOA PE=1 SV=1;sp|Q1RMJ6|RHOC_BOVIN Rho-related GTP-binding protein RhoC OS=Bos taurus OX=9913 GN=RHOC PE=2 SV=1	21768	0	0	0	0	0	0	0	0	0	0	0	7760	0	0	6521.9	0	0	0	0	0	0	0	0	0	0
sp|P61603|CH10_BOVIN;tr|A0A3Q1N8Q5|A0A3Q1N8Q5_BOVIN;tr|A0A3Q1MBC6|A0A3Q1MBC6_BOVIN	sp|P61603|CH10_BOVIN 10 kDa heat shock protein, mitochondrial OS=Bos taurus OX=9913 GN=HSPE1 PE=3 SV=2;tr|A0A3Q1N8Q5|A0A3Q1N8Q5_BOVIN 10 kDa heat shock protein, mitochondrial OS=Bos taurus OX=9913 GN=HSPE1 PE=1 SV=1	10932	0	105050	0	0	0	0	0	0	100590	79595	57171	73432	0	0	59882	0	0	72541	0	59174	100680	55503	0	0	46595
sp|P62157|CALM_BOVIN;tr|A0A452DIM7|A0A452DIM7_BOVIN;tr|A0A452DJ55|A0A452DJ55_BOVIN;tr|A0A3Q1M6C6|A0A3Q1M6C6_BOVIN;tr|A0A3Q1LSI9|A0A3Q1LSI9_BOVIN;tr|A0A3Q1MR28|A0A3Q1MR28_BOVIN;tr|F1MLH6|F1MLH6_BOVIN;tr|Q148C2|Q148C2_BOVIN;tr|G3MZK7|G3MZK7_BOVIN	sp|P62157|CALM_BOVIN Calmodulin OS=Bos taurus OX=9913 GN=CALM PE=1 SV=2;tr|A0A452DIM7|A0A452DIM7_BOVIN Uncharacterized protein OS=Bos taurus OX=9913 GN=CALM3 PE=4 SV=1;tr|A0A452DJ55|A0A452DJ55_BOVIN Uncharacterized protein OS=Bos taurus OX=9913 GN=CALM1 PE	16837	0	76387	0	0	0	0	0	0	61498	55439	0	42360	0	0	61066	0	0	48406	0	34625	71600	0	0	0	0
tr|A0A3Q1M119|A0A3Q1M119_BOVIN;sp|P62261|1433E_BOVIN;tr|A0A3Q1MP67|A0A3Q1MP67_BOVIN;sp|Q0VC36|1433S_BOVIN;tr|E1BDS9|E1BDS9_BOVIN	tr|A0A3Q1M119|A0A3Q1M119_BOVIN 14-3-3 protein epsilon OS=Bos taurus OX=9913 GN=YWHAE PE=1 SV=1;sp|P62261|1433E_BOVIN 14-3-3 protein epsilon OS=Bos taurus OX=9913 GN=YWHAE PE=2 SV=1;tr|A0A3Q1MP67|A0A3Q1MP67_BOVIN 14-3-3 protein epsilon OS=Bos taurus OX=9913	27419	0	75982	0	0	0	0	0	0	73627	71964	0	114150	0	0	97976	0	0	100150	0	92254	90628	63061	0	0	42419
sp|P62326|TYB4_BOVIN;tr|A0A3Q1LXR1|A0A3Q1LXR1_BOVIN;tr|G8JKY5|G8JKY5_BOVIN;tr|A0A0A0MPA1|A0A0A0MPA1_BOVIN;tr|A0A3Q1MS48|A0A3Q1MS48_BOVIN;tr|A0A3Q1MJ46|A0A3Q1MJ46_BOVIN	sp|P62326|TYB4_BOVIN Thymosin beta-4 OS=Bos taurus OX=9913 GN=TMSB4 PE=1 SV=2;tr|A0A3Q1LXR1|A0A3Q1LXR1_BOVIN Thymosin beta OS=Bos taurus OX=9913 GN=TMSB4 PE=3 SV=1;tr|G8JKY5|G8JKY5_BOVIN Thymosin beta OS=Bos taurus OX=9913 GN=TMSB4X PE=3 SV=2;tr|A0A0A0MPA1	50526	0	15439	0	0	0	0	0	0	0	0	0	0	0	0	0	0	0	0	0	0	21496	0	0	0	0
tr|G8JKX4|G8JKX4_BOVIN;sp|Q5E9B5|ACTH_BOVIN;sp|P62739|ACTA_BOVIN;tr|A0A452DJE4|A0A452DJE4_BOVIN	tr|G8JKX4|G8JKX4_BOVIN Actin, aortic smooth muscle OS=Bos taurus OX=9913 GN=ACTA2 PE=3 SV=2;sp|Q5E9B5|ACTH_BOVIN Actin, gamma-enteric smooth muscle OS=Bos taurus OX=9913 GN=ACTG2 PE=2 SV=1;sp|P62739|ACTA_BOVIN Actin, aortic smooth muscle OS=Bos taurus OX=9	41776	1	0	0	0	0	0	0	0	0	0	0	0	0	0	4450.1	0	0	0	0	0	0	0	0	0	0	+
tr|G3X807|G3X807_BOVIN;tr|A0A3Q1MEZ8|A0A3Q1MEZ8_BOVIN;sp|P62803|H4_BOVIN;tr|E1B9M9|E1B9M9_BOVIN;tr|E1B7N2|E1B7N2_BOVIN;tr|A0A3Q1LMV7|A0A3Q1LMV7_BOVIN;tr|G3MYX0|G3MYX0_BOVIN	tr|G3X807|G3X807_BOVIN Histone H4 OS=Bos taurus OX=9913 GN=H4C9 PE=3 SV=1;tr|A0A3Q1MEZ8|A0A3Q1MEZ8_BOVIN Histone H4 OS=Bos taurus OX=9913 GN=LOC112445458 PE=3 SV=1;sp|P62803|H4_BOVIN Histone H4 OS=Bos taurus OX=9913 PE=1 SV=2;tr|E1B9M9|E1B9M9_BOVIN Histone	10949	0	0	0	0	0	0	0	0	0	0	0	0	0	0	0	0	0	19298	0	0	0	0	0	0	0
tr|Q32S29|Q32S29_BOVIN;tr|Q2KII5|Q2KII5_BOVIN;tr|F2Z4F9|F2Z4F9_BOVIN;tr|F2Z4E8|F2Z4E8_BOVIN;tr|A0A452DJK3|A0A452DJK3_BOVIN;sp|Q2M2T1|H2B1K_BOVIN;sp|P62808|H2B1_BOVIN;tr|G3MWH4|G3MWH4_BOVIN;sp|Q32L48|H2B1N_BOVIN;tr|G3N011|G3N011_BOVIN;tr|A0A3Q1M4L6|A0A3Q1M4L6_BOVIN;tr|G3MYB1|G3MYB1_BOVIN;tr|E1B7N8|E1B7N8_BOVIN;tr|F1MUU9|F1MUU9_BOVIN;tr|G3MXT2|G3MXT2_BOVIN;tr|E1BM22|E1BM22_BOVIN;tr|E1BL49|E1BL49_BO…	tr|Q32S29|Q32S29_BOVIN Histone H2B OS=Bos taurus OX=9913 GN=H2B PE=3 SV=1;tr|Q2KII5|Q2KII5_BOVIN Histone H2B OS=Bos taurus OX=9913 GN=H2BC5 PE=2 SV=1;tr|F2Z4F9|F2Z4F9_BOVIN Histone H2B OS=Bos taurus OX=9913 GN=H2BC12 PE=3 SV=1;tr|F2Z4E8|F2Z4E8_BOVIN Histon	13926	0	0	0	0	0	0	0	0	0	21751	0	0	0	0	0	0	0	0	0	0	24191	0	0	0	0
sp|P62871|GBB1_BOVIN;tr|A0A3Q1LJU0|A0A3Q1LJU0_BOVIN;sp|P11017|GBB2_BOVIN	sp|P62871|GBB1_BOVIN Guanine nucleotide-binding protein G(I)/G(S)/G(T) subunit beta-1 OS=Bos taurus OX=9913 GN=GNB1 PE=1 SV=3;tr|A0A3Q1LJU0|A0A3Q1LJU0_BOVIN Guanine nucleotide-binding protein G(I)/G(S)/G(T) subunit beta-1 OS=Bos taurus OX=9913 GN=GNB1 PE=4	37377	0	0	0	0	0	0	0	0	10191	0	0	0	0	0	0	0	0	0	0	0	0	0	0	0	0
sp|P62935|PPIA_BOVIN;tr|G3X8B1|G3X8B1_BOVIN;tr|A0A3Q1M9Y7|A0A3Q1M9Y7_BOVIN;tr|A0A3Q1MEG6|A0A3Q1MEG6_BOVIN;tr|A0A3Q1LSB7|A0A3Q1LSB7_BOVIN;tr|A0A3Q1M6L4|A0A3Q1M6L4_BOVIN;tr|G3MZS9|G3MZS9_BOVIN;sp|A4FV72|PPIE_BOVIN	sp|P62935|PPIA_BOVIN Peptidyl-prolyl cis-trans isomerase A OS=Bos taurus OX=9913 GN=PPIA PE=1 SV=2;tr|G3X8B1|G3X8B1_BOVIN Peptidyl-prolyl cis-trans isomerase OS=Bos taurus OX=9913 GN=LOC613401 PE=3 SV=1	17869	0	50961	0	0	0	0	0	0	110130	84124	70860	86992	0	0	68700	0	0	82390	0	84772	119540	55960	0	0	0
tr|A0A3Q1MQJ9|A0A3Q1MQJ9_BOVIN;sp|P62958|HINT1_BOVIN;tr|A0A452DIE9|A0A452DIE9_BOVIN	tr|A0A3Q1MQJ9|A0A3Q1MQJ9_BOVIN HIT domain-containing protein OS=Bos taurus OX=9913 PE=4 SV=1;sp|P62958|HINT1_BOVIN Histidine triad nucleotide-binding protein 1 OS=Bos taurus OX=9913 GN=HINT1 PE=1 SV=2	13837	0	0	0	0	0	0	0	0	31411	0	0	0	0	0	0	0	0	0	0	0	39967	0	0	0	0
sp|P63103|1433Z_BOVIN	sp|P63103|1433Z_BOVIN 14-3-3 protein zeta/delta OS=Bos taurus OX=9913 GN=YWHAZ PE=1 SV=1	27745	0	0	0	0	0	0	0	0	0	0	0	0	0	0	0	0	0	0	0	0	11133	0	0	0	0
tr|A0A3Q1M0K2|A0A3Q1M0K2_BOVIN;sp|P63243|RACK1_BOVIN	tr|A0A3Q1M0K2|A0A3Q1M0K2_BOVIN Receptor of-activated protein C kinase 1 OS=Bos taurus OX=9913 GN=RACK1 PE=1 SV=1;sp|P63243|RACK1_BOVIN Receptor of activated protein C kinase 1 OS=Bos taurus OX=9913 GN=RACK1 PE=2 SV=3	32113	0	0	0	0	0	0	0	0	0	18123	0	0	0	0	0	0	0	17890	0	0	0	0	0	0	0
sp|P63258|ACTG_BOVIN	sp|P63258|ACTG_BOVIN Actin, cytoplasmic 2 OS=Bos taurus OX=9913 GN=ACTG1 PE=1 SV=1	41792	0	0	0	0	0	0	0	0	0	0	0	0	0	0	0	0	0	0	0	0	0	10885	0	0	0
sp|P67810|SC11A_BOVIN	sp|P67810|SC11A_BOVIN Signal peptidase complex catalytic subunit SEC11A OS=Bos taurus OX=9913 GN=SEC11A PE=2 SV=1	20625	0.0027855	0	0	0	0	0	0	0	0	0	0	4531.3	0	0	0	0	0	0	0	0	0	0	0	0	0
sp|P68002|VDAC2_BOVIN;tr|A0A3Q1MAH7|A0A3Q1MAH7_BOVIN	sp|P68002|VDAC2_BOVIN Voltage-dependent anion-selective channel protein 2 OS=Bos taurus OX=9913 GN=VDAC2 PE=2 SV=2;tr|A0A3Q1MAH7|A0A3Q1MAH7_BOVIN Voltage-dependent anion-selective channel protein 2 OS=Bos taurus OX=9913 PE=3 SV=1	31619	0	0	0	0	0	0	0	0	0	13939	0	0	0	0	0	0	0	9309.5	0	0	15508	0	0	0	0
sp|P68103|EF1A1_BOVIN;tr|E1B9F6|E1B9F6_BOVIN;sp|Q32PH8|EF1A2_BOVIN;tr|A0A3Q1MPB9|A0A3Q1MPB9_BOVIN;tr|E1BED8|E1BED8_BOVIN;tr|A0A3Q1LJW9|A0A3Q1LJW9_BOVIN;tr|A0A3Q1MQC0|A0A3Q1MQC0_BOVIN;tr|A0A3Q1LP48|A0A3Q1LP48_BOVIN	sp|P68103|EF1A1_BOVIN Elongation factor 1-alpha 1 OS=Bos taurus OX=9913 GN=EEF1A1 PE=1 SV=1;tr|E1B9F6|E1B9F6_BOVIN Elongation factor 1-alpha OS=Bos taurus OX=9913 PE=3 SV=3	50.14	0	233510	0	0	0	0	0	146320	198260	250590	123830	253760	0	64500	228290	0	0	209690	0	165950	215700	34352	0	0	91503
sp|P68138|ACTS_BOVIN	sp|P68138|ACTS_BOVIN Actin, alpha skeletal muscle OS=Bos taurus OX=9913 GN=ACTA1 PE=1 SV=1	42051	1	5413	0	0	0	0	0	0	0	0	0	0	0	0	0	0	0	0	0	0	0	0	0	0	0	+
tr|A0A140T894|A0A140T894_BOVIN;sp|P68250|1433B_BOVIN	tr|A0A140T894|A0A140T894_BOVIN 14-3-3 protein beta/alpha OS=Bos taurus OX=9913 GN=YWHAB PE=3 SV=1;sp|P68250|1433B_BOVIN 14-3-3 protein beta/alpha OS=Bos taurus OX=9913 GN=YWHAB PE=1 SV=2	28082	0	0	0	0	0	0	0	0	0	0	0	0	0	0	0	0	0	0	0	0	6363.4	0	0	0	0
tr|A7Z057|A7Z057_BOVIN;sp|P68252|1433G_BOVIN	tr|A7Z057|A7Z057_BOVIN 14-3-3 protein gamma OS=Bos taurus OX=9913 GN=YWHAG PE=2 SV=1;sp|P68252|1433G_BOVIN 14-3-3 protein gamma OS=Bos taurus OX=9913 GN=YWHAG PE=1 SV=2	28302	0	0	0	0	0	0	0	0	0	0	0	0	0	0	0	0	0	0	0	8246.8	0	0	0	0	0
sp|P68509|1433F_BOVIN	sp|P68509|1433F_BOVIN 14-3-3 protein eta OS=Bos taurus OX=9913 GN=YWHAH PE=1 SV=2	28211	1	0	0	0	0	0	0	0	0	0	0	0	0	0	5789.5	0	0	0	0	0	0	0	0	0	0	+
sp|P68530|COX2_BOVIN	sp|P68530|COX2_BOVIN Cytochrome c oxidase subunit 2 OS=Bos taurus OX=9913 GN=MT-CO2 PE=1 SV=1	26021	0	0	0	0	0	0	0	0	28913	31884	0	0	0	0	0	0	0	25693	0	0	23147	0	0	0	0
sp|P79105|S10AC_BOVIN;tr|A0A452DJ46|A0A452DJ46_BOVIN	sp|P79105|S10AC_BOVIN Protein S100-A12 OS=Bos taurus OX=9913 GN=S100A12 PE=1 SV=3;tr|A0A452DJ46|A0A452DJ46_BOVIN Protein S100 OS=Bos taurus OX=9913 GN=S100A12 PE=1 SV=1	10685	0	0	0	0	0	0	0	0	0	0	0	0	0	0	0	0	0	0	0	9122.4	0	0	0	0	0
sp|P79134|ANXA6_BOVIN;tr|A0A3Q1M318|A0A3Q1M318_BOVIN;tr|A0A3Q1N703|A0A3Q1N703_BOVIN	sp|P79134|ANXA6_BOVIN Annexin A6 OS=Bos taurus OX=9913 GN=ANXA6 PE=1 SV=2;tr|A0A3Q1M318|A0A3Q1M318_BOVIN Annexin OS=Bos taurus OX=9913 GN=ANXA6 PE=1 SV=1;tr|A0A3Q1N703|A0A3Q1N703_BOVIN Annexin OS=Bos taurus OX=9913 GN=ANXA6 PE=1 SV=1	75907	0	322290	0	0	0	0	67670	163040	454460	268460	252330	372230	93751	192430	509750	0	159140	377790	0	285220	425250	216520	0	0	206770
tr|A0A3Q1N3F6|A0A3Q1N3F6_BOVIN;sp|P79135|MX1_BOVIN;tr|F1MZT4|F1MZT4_BOVIN;sp|Q9BDI7|MX2_BOVIN	tr|A0A3Q1N3F6|A0A3Q1N3F6_BOVIN Interferon-induced GTP-binding protein Mx1 OS=Bos taurus OX=9913 GN=MX1 PE=3 SV=1;sp|P79135|MX1_BOVIN Interferon-induced GTP-binding protein Mx1 OS=Bos taurus OX=9913 GN=MX1 PE=2 SV=4;tr|F1MZT4|F1MZT4_BOVIN Interferon-induced	68.48	0.0064935	0	0	0	0	0	0	0	0	0	0	0	0	0	0	0	0	0	0	0	4318.2	0	0	0	0
sp|P79345|NPC2_BOVIN	sp|P79345|NPC2_BOVIN NPC intracellular cholesterol transporter 2 OS=Bos taurus OX=9913 GN=NPC2 PE=1 SV=1	16.64	0	0	0	0	0	0	0	0	0	0	0	0	0	0	0	0	0	0	0	0	3567.7	0	0	0	0
sp|P80177|MIF_BOVIN;tr|A0A3Q1MT60|A0A3Q1MT60_BOVIN	sp|P80177|MIF_BOVIN Macrophage migration inhibitory factor OS=Bos taurus OX=9913 GN=MIF PE=1 SV=6;tr|A0A3Q1MT60|A0A3Q1MT60_BOVIN Macrophage migration inhibitory factor OS=Bos taurus OX=9913 GN=MIF PE=1 SV=1	12343	0	30048	0	0	0	0	0	0	50492	24084	0	0	0	0	32481	0	0	28704	0	14656	92967	0	0	0	0
sp|P80227|ACPH_BOVIN;tr|A0A3Q1M9W1|A0A3Q1M9W1_BOVIN	sp|P80227|ACPH_BOVIN Acylamino-acid-releasing enzyme OS=Bos taurus OX=9913 GN=APEH PE=1 SV=2;tr|A0A3Q1M9W1|A0A3Q1M9W1_BOVIN Acyl-peptide hydrolase OS=Bos taurus OX=9913 GN=APEH PE=4 SV=1	81092	0	0	0	0	0	0	0	0	0	0	0	0	0	0	0	0	0	0	0	0	8772.8	0	0	0	0
sp|P80311|PPIB_BOVIN;sp|Q08E11|PPIC_BOVIN	sp|P80311|PPIB_BOVIN Peptidyl-prolyl cis-trans isomerase B OS=Bos taurus OX=9913 GN=PPIB PE=1 SV=4	23743	0	55405	0	0	0	0	0	0	48506	54984	0	42104	0	0	53428	0	0	49561	0	36811	56451	0	0	0	0
sp|P80425|FABPL_BOVIN	sp|P80425|FABPL_BOVIN Fatty acid-binding protein, liver OS=Bos taurus OX=9913 GN=FABP1 PE=1 SV=1	14227	0	253090	143610	0	0	139280	0	295450	191570	205550	128070	304510	72654	74643	289540	109570	95407	377980	145030	194420	297450	0	0	282760	89566
tr|A0A3S5ZPW7|A0A3S5ZPW7_BOVIN;tr|A0A3Q1MM92|A0A3Q1MM92_BOVIN;tr|F1MUT3|F1MUT3_BOVIN;sp|P80457|XDH_BOVIN;tr|A0A3Q1LW91|A0A3Q1LW91_BOVIN	tr|A0A3S5ZPW7|A0A3S5ZPW7_BOVIN Xanthine dehydrogenase OS=Bos taurus OX=9913 GN=XDH PE=3 SV=1;tr|A0A3Q1MM92|A0A3Q1MM92_BOVIN Xanthine dehydrogenase OS=Bos taurus OX=9913 GN=XDH PE=3 SV=1;tr|F1MUT3|F1MUT3_BOVIN Xanthine dehydrogenase OS=Bos taurus OX=9913 GN	142.33	0	0	0	0	0	0	0	0	0	0	0	0	0	0	15176	0	0	0	0	0	17120	0	0	0	0
sp|P81125|SNAA_BOVIN;tr|A0A3Q1M6H3|A0A3Q1M6H3_BOVIN;tr|F6Q334|F6Q334_BOVIN;tr|A0A3Q1MQ08|A0A3Q1MQ08_BOVIN;sp|P81126|SNAB_BOVIN	sp|P81125|SNAA_BOVIN Alpha-soluble NSF attachment protein OS=Bos taurus OX=9913 GN=NAPA PE=1 SV=1;tr|A0A3Q1M6H3|A0A3Q1M6H3_BOVIN Alpha-soluble NSF attachment protein OS=Bos taurus OX=9913 GN=NAPA PE=3 SV=1;tr|F6Q334|F6Q334_BOVIN Alpha-soluble NSF attachmen	33224	0.002736	0	0	0	0	0	0	0	0	0	0	0	0	0	0	0	0	0	0	0	10159	0	0	0	0
tr|F1MTV0|F1MTV0_BOVIN;sp|P81425|DPP4_BOVIN	tr|F1MTV0|F1MTV0_BOVIN Dipeptidyl peptidase 4 OS=Bos taurus OX=9913 GN=DPP4 PE=3 SV=3;sp|P81425|DPP4_BOVIN Dipeptidyl peptidase 4 OS=Bos taurus OX=9913 GN=DPP4 PE=1 SV=3	87922	0	0	0	0	0	0	0	0	0	8433.5	0	0	0	0	0	0	0	0	0	0	7181.5	0	0	0	0
sp|P81623|ERP29_BOVIN	sp|P81623|ERP29_BOVIN Endoplasmic reticulum resident protein 29 OS=Bos taurus OX=9913 GN=ERP29 PE=1 SV=2	28806	0	19183	0	0	0	0	0	0	0	9831.2	0	0	0	0	0	0	0	0	0	0	0	0	0	0	0
sp|P81947|TBA1B_BOVIN;tr|A0A452DIK7|A0A452DIK7_BOVIN	sp|P81947|TBA1B_BOVIN Tubulin alpha-1B chain OS=Bos taurus OX=9913 PE=1 SV=2;tr|A0A452DIK7|A0A452DIK7_BOVIN Tubulin alpha chain OS=Bos taurus OX=9913 GN=TUBA1B PE=3 SV=1	50151	0	0	0	0	0	0	0	0	62398	59545	0	113410	0	0	63759	0	0	55791	0	101290	34706	46225	0	0	0
tr|A0A452DIH7|A0A452DIH7_BOVIN;sp|P81948|TBA4A_BOVIN;tr|A0A3Q1M1Z2|A0A3Q1M1Z2_BOVIN	tr|A0A452DIH7|A0A452DIH7_BOVIN Tubulin alpha chain OS=Bos taurus OX=9913 GN=TUBA4A PE=3 SV=1;sp|P81948|TBA4A_BOVIN Tubulin alpha-4A chain OS=Bos taurus OX=9913 GN=TUBA4A PE=1 SV=2;tr|A0A3Q1M1Z2|A0A3Q1M1Z2_BOVIN Tubulin alpha chain OS=Bos taurus OX=9913 GN=	49.48	0	0	0	0	0	0	0	0	0	0	0	0	0	0	17154	0	0	0	0	0	12451	0	0	0	0
sp|P82292|Z13_BOVIN;tr|Q4R0H2|Q4R0H2_BOVIN	sp|P82292|Z13_BOVIN Spermadhesin Z13 OS=Bos taurus OX=9913 PE=1 SV=1;tr|Q4R0H2|Q4R0H2_BOVIN Spermadhesin 2 OS=Bos taurus OX=9913 GN=spadh2 PE=2 SV=1	13383	0	0	0	0	0	0	0	0	0	0	0	0	0	0	0	0	0	0	0	75434	0	0	0	0	0
sp|P82708|RET5_BOVIN	sp|P82708|RET5_BOVIN Retinol-binding protein 5 OS=Bos taurus OX=9913 GN=RBP5 PE=1 SV=2	15962	0	0	0	0	0	0	0	0	11751	0	0	0	0	0	0	0	0	13274	0	0	0	0	0	0	0
sp|Q5E9I6|ARF3_BOVIN;sp|P84080|ARF1_BOVIN;tr|A4IFP7|A4IFP7_BOVIN;sp|P84081|ARF2_BOVIN;tr|A0A3Q1MW62|A0A3Q1MW62_BOVIN	sp|Q5E9I6|ARF3_BOVIN ADP-ribosylation factor 3 OS=Bos taurus OX=9913 GN=ARF3 PE=2 SV=3;sp|P84080|ARF1_BOVIN ADP-ribosylation factor 1 OS=Bos taurus OX=9913 GN=ARF1 PE=1 SV=2;tr|A4IFP7|A4IFP7_BOVIN ADP ribosylation factor 5 OS=Bos taurus OX=9913 GN=ARF5 PE=	20601	0	0	0	0	0	0	0	0	22516	21392	0	18935	0	0	20384	0	0	25244	0	26345	0	0	0	0	24296
tr|A0A3Q1LMU2|A0A3Q1LMU2_BOVIN;tr|A0JND6|A0JND6_BOVIN;tr|A0A3Q1MK38|A0A3Q1MK38_BOVIN;tr|F1MTJ9|F1MTJ9_BOVIN;sp|P84466|LSS_BOVIN	tr|A0A3Q1LMU2|A0A3Q1LMU2_BOVIN Terpene cyclase/mutase family member OS=Bos taurus OX=9913 GN=LSS PE=3 SV=1;tr|A0JND6|A0JND6_BOVIN Terpene cyclase/mutase family member OS=Bos taurus OX=9913 GN=LSS PE=2 SV=1;tr|A0A3Q1MK38|A0A3Q1MK38_BOVIN Terpene cyclase/mut	75579	0	0	0	0	0	0	0	0	9368.3	0	0	0	0	0	0	0	0	0	0	0	10013	0	0	0	0
sp|Q00361|ATP5I_BOVIN;tr|G3MXE1|G3MXE1_BOVIN;tr|A0A3Q1M2F0|A0A3Q1M2F0_BOVIN	sp|Q00361|ATP5I_BOVIN ATP synthase subunit e, mitochondrial OS=Bos taurus OX=9913 GN=ATP5ME PE=1 SV=2;tr|G3MXE1|G3MXE1_BOVIN ATP synthase subunit e, mitochondrial OS=Bos taurus OX=9913 PE=3 SV=1	83206	0	0	0	0	0	0	0	0	18274	27887	0	0	0	0	0	0	0	0	0	0	30042	0	0	0	0
sp|Q01321|NDUA4_BOVIN;tr|A0A3Q1M6L2|A0A3Q1M6L2_BOVIN	sp|Q01321|NDUA4_BOVIN Cytochrome c oxidase subunit NDUFA4 OS=Bos taurus OX=9913 GN=NDUFA4 PE=1 SV=1;tr|A0A3Q1M6L2|A0A3Q1M6L2_BOVIN Uncharacterized protein OS=Bos taurus OX=9913 GN=LOC100296227 PE=4 SV=1	93246	0	0	0	0	0	0	0	0	0	16392	0	0	0	0	15433	0	0	0	0	0	13481	0	0	0	0
sp|Q01361|CP2DE_BOVIN;tr|A0A3Q1LT22|A0A3Q1LT22_BOVIN	sp|Q01361|CP2DE_BOVIN Cytochrome P450 2D14 OS=Bos taurus OX=9913 GN=CYP2D14 PE=2 SV=2;tr|A0A3Q1LT22|A0A3Q1LT22_BOVIN Cytochrome P450 2D14 OS=Bos taurus OX=9913 GN=CYP2D14 PE=1 SV=1	56082	0	0	0	0	0	0	0	0	21050	0	0	32203	0	0	0	0	0	0	0	0	0	0	0	0	0
sp|Q04467|IDHP_BOVIN	sp|Q04467|IDHP_BOVIN Isocitrate dehydrogenase [NADP], mitochondrial OS=Bos taurus OX=9913 GN=IDH2 PE=1 SV=2	50738	0	0	0	0	0	0	0	0	26366	17808	0	31561	0	0	17344	0	0	17815	0	17331	25327	0	0	0	43425
sp|Q05204|LAMP1_BOVIN	sp|Q05204|LAMP1_BOVIN Lysosome-associated membrane glycoprotein 1 OS=Bos taurus OX=9913 GN=LAMP1 PE=1 SV=2	44152	0	0	0	0	0	0	0	0	0	0	0	0	0	0	0	0	0	0	0	9145.5	0	0	0	0	0
sp|Q07130|UGPA_BOVIN;tr|A0A3Q1MT05|A0A3Q1MT05_BOVIN;tr|A0A3Q1M010|A0A3Q1M010_BOVIN;tr|A0A3Q1MUI0|A0A3Q1MUI0_BOVIN	sp|Q07130|UGPA_BOVIN UTP--glucose-1-phosphate uridylyltransferase OS=Bos taurus OX=9913 GN=UGP2 PE=1 SV=2;tr|A0A3Q1MT05|A0A3Q1MT05_BOVIN UTP--glucose-1-phosphate uridylyltransferase OS=Bos taurus OX=9913 GN=UGP2 PE=1 SV=1;tr|A0A3Q1M010|A0A3Q1M010_BOVIN UTP	56903	0	71727	0	0	0	0	0	0	129750	110280	0	110120	0	0	136310	0	0	86832	0	85693	105960	0	0	0	0
tr|A0A3Q1MDM5|A0A3Q1MDM5_BOVIN;tr|A0A3Q1MFY4|A0A3Q1MFY4_BOVIN;sp|Q08DA1|AT1A1_BOVIN;tr|F1MI32|F1MI32_BOVIN;tr|A0A3Q1LUJ8|A0A3Q1LUJ8_BOVIN;tr|A0A3Q1N346|A0A3Q1N346_BOVIN;tr|F1MR06|F1MR06_BOVIN;sp|A2VDL6|AT1A2_BOVIN;tr|E1B8N5|E1B8N5_BOVIN	tr|A0A3Q1MDM5|A0A3Q1MDM5_BOVIN Sodium/potassium-transporting ATPase subunit alpha OS=Bos taurus OX=9913 GN=ATP1A1 PE=1 SV=1;tr|A0A3Q1MFY4|A0A3Q1MFY4_BOVIN Sodium/potassium-transporting ATPase subunit alpha OS=Bos taurus OX=9913 GN=ATP1A1 PE=1 SV=1;sp|Q08DA	109.83	0	0	0	0	0	0	0	0	0	0	0	0	0	0	0	0	0	0	0	0	13330	0	0	0	0
tr|A0A3Q1LRD1|A0A3Q1LRD1_BOVIN;sp|Q08DP0|PGM1_BOVIN;tr|F1MJS4|F1MJS4_BOVIN	tr|A0A3Q1LRD1|A0A3Q1LRD1_BOVIN Phosphoglucomutase-1 OS=Bos taurus OX=9913 GN=PGM1 PE=3 SV=1;sp|Q08DP0|PGM1_BOVIN Phosphoglucomutase-1 OS=Bos taurus OX=9913 GN=PGM1 PE=2 SV=1;tr|F1MJS4|F1MJS4_BOVIN Phosphoglucomutase-1 OS=Bos taurus OX=9913 GN=PGM1 PE=3 SV=	61575	0	10403	0	0	0	0	0	0	109530	76488	21104	55778	0	0	141830	0	0	91910	0	59453	78028	0	0	0	25427
sp|Q08E20|ESTD_BOVIN;tr|A0A3Q1MAU7|A0A3Q1MAU7_BOVIN	sp|Q08E20|ESTD_BOVIN S-formylglutathione hydrolase OS=Bos taurus OX=9913 GN=ESD PE=2 SV=1;tr|A0A3Q1MAU7|A0A3Q1MAU7_BOVIN S-formylglutathione hydrolase OS=Bos taurus OX=9913 GN=ESD PE=1 SV=1	31548	0	0	0	0	0	0	0	0	0	0	0	10122	0	0	0	0	0	12415	0	0	9730.7	0	0	0	0
sp|Q0NXR6|ACAD8_BOVIN	sp|Q0NXR6|ACAD8_BOVIN Isobutyryl-CoA dehydrogenase, mitochondrial OS=Bos taurus OX=9913 GN=ACAD8 PE=2 SV=1	45307	0	0	0	0	0	0	0	0	38980	38601	0	19160	0	0	20974	0	0	39257	0	0	0	0	0	0	0
tr|A0A452DHZ5|A0A452DHZ5_BOVIN;sp|Q0P569|NUCB1_BOVIN	tr|A0A452DHZ5|A0A452DHZ5_BOVIN Nucleobindin-1 OS=Bos taurus OX=9913 GN=NUCB1 PE=3 SV=1;sp|Q0P569|NUCB1_BOVIN Nucleobindin-1 OS=Bos taurus OX=9913 GN=NUCB1 PE=1 SV=1	53.28	0	0	0	0	0	0	0	0	0	0	0	0	0	0	0	0	0	3352.9	0	0	0	0	0	0	0
sp|Q0P5B7|AAAD_BOVIN;tr|G3X6X4|G3X6X4_BOVIN	sp|Q0P5B7|AAAD_BOVIN Arylacetamide deacetylase OS=Bos taurus OX=9913 GN=AADAC PE=2 SV=1;tr|G3X6X4|G3X6X4_BOVIN Arylacetamide deacetylase OS=Bos taurus OX=9913 GN=AADAC PE=3 SV=2	45603	0	0	0	0	0	0	0	0	33695	63380	0	31308	0	0	38381	0	0	29669	0	65494	13275	0	0	0	0
sp|Q0P5I5|HOGA1_BOVIN;tr|A0A3Q1LUQ5|A0A3Q1LUQ5_BOVIN	sp|Q0P5I5|HOGA1_BOVIN 4-hydroxy-2-oxoglutarate aldolase, mitochondrial OS=Bos taurus OX=9913 GN=HOGA1 PE=1 SV=1	35217	0	10547	0	0	0	0	0	0	0	0	0	0	0	0	0	0	0	0	0	0	0	0	0	0	0
sp|Q0P5L8|KBL_BOVIN;tr|A0A452DIZ6|A0A452DIZ6_BOVIN;tr|A0A3Q1MNI2|A0A3Q1MNI2_BOVIN;tr|A0A3Q1M4U0|A0A3Q1M4U0_BOVIN	sp|Q0P5L8|KBL_BOVIN 2-amino-3-ketobutyrate coenzyme A ligase, mitochondrial OS=Bos taurus OX=9913 GN=GCAT PE=1 SV=1;tr|A0A452DIZ6|A0A452DIZ6_BOVIN 2-amino-3-ketobutyrate coenzyme A ligase, mitochondrial OS=Bos taurus OX=9913 GN=GCAT PE=3 SV=1;tr|A0A3Q1MNI2	45165	0	54041	0	0	0	0	0	0	67236	46845	0	76788	0	0	29262	0	0	48266	0	85467	55295	0	0	0	0
tr|A0A3Q1LHR9|A0A3Q1LHR9_BOVIN;sp|Q0V8B6|TPP1_BOVIN;tr|F1MK08|F1MK08_BOVIN;tr|A0A3Q1N178|A0A3Q1N178_BOVIN	tr|A0A3Q1LHR9|A0A3Q1LHR9_BOVIN Tripeptidyl aminopeptidase OS=Bos taurus OX=9913 GN=TPP1 PE=4 SV=1;sp|Q0V8B6|TPP1_BOVIN Tripeptidyl-peptidase 1 OS=Bos taurus OX=9913 GN=TPP1 PE=2 SV=1;tr|F1MK08|F1MK08_BOVIN Tripeptidyl-peptidase 1 OS=Bos taurus OX=9913 GN=T	61.39	0	0	0	0	0	0	0	0	0	0	0	0	0	0	0	0	0	8744.9	0	0	0	0	0	0	0
sp|Q0V8R6|HEXA_BOVIN	sp|Q0V8R6|HEXA_BOVIN Beta-hexosaminidase subunit alpha OS=Bos taurus OX=9913 GN=HEXA PE=2 SV=1	60352	0.0027397	0	0	0	0	0	0	0	0	0	0	0	0	0	0	0	0	0	0	0	0	0	0	0	11384
sp|Q0VCA8|3HAO_BOVIN;tr|A0A452DIN3|A0A452DIN3_BOVIN	sp|Q0VCA8|3HAO_BOVIN 3-hydroxyanthranilate 3,4-dioxygenase OS=Bos taurus OX=9913 GN=HAAO PE=1 SV=1;tr|A0A452DIN3|A0A452DIN3_BOVIN 3-hydroxyanthranilate 3,4-dioxygenase OS=Bos taurus OX=9913 GN=HAAO PE=3 SV=1	32493	0	17210	0	0	0	0	0	0	36318	35224	0	44387	0	0	47596	0	0	50915	0	50994	44842	0	0	0	0
sp|Q0VCK0|PUR9_BOVIN;tr|A0A3Q1LXU9|A0A3Q1LXU9_BOVIN	sp|Q0VCK0|PUR9_BOVIN Bifunctional purine biosynthesis protein ATIC OS=Bos taurus OX=9913 GN=ATIC PE=2 SV=1;tr|A0A3Q1LXU9|A0A3Q1LXU9_BOVIN 5-aminoimidazole-4-carboxamide ribonucleotide formyltransferase OS=Bos taurus OX=9913 GN=ATIC PE=1 SV=1	64482	0	0	0	0	0	0	0	0	0	11101	0	0	0	0	24794	0	0	0	0	0	17197	0	0	0	0
sp|Q0VCM4|PYGL_BOVIN;tr|A0A3Q1M168|A0A3Q1M168_BOVIN;tr|A0A3Q1NA32|A0A3Q1NA32_BOVIN;tr|A0A3Q1M2P3|A0A3Q1M2P3_BOVIN;tr|F1MJ28|F1MJ28_BOVIN;sp|P79334|PYGM_BOVIN;tr|F1MU24|F1MU24_BOVIN;sp|Q3B7M9|PYGB_BOVIN	sp|Q0VCM4|PYGL_BOVIN Glycogen phosphorylase, liver form OS=Bos taurus OX=9913 GN=PYGL PE=2 SV=1;tr|A0A3Q1M168|A0A3Q1M168_BOVIN Alpha-1,4 glucan phosphorylase OS=Bos taurus OX=9913 GN=PYGL PE=1 SV=1;tr|A0A3Q1NA32|A0A3Q1NA32_BOVIN Alpha-1,4 glucan phosphoryl	97455	0	203810	0	0	0	0	0	100290	348820	453750	119660	339100	89209	155390	329440	0	70289	369910	57551	227520	304840	166580	0	34404	309490
sp|Q0VCU1|ACOC_BOVIN;tr|F1MS05|F1MS05_BOVIN;tr|A0A3Q1MHC4|A0A3Q1MHC4_BOVIN	sp|Q0VCU1|ACOC_BOVIN Cytoplasmic aconitate hydratase OS=Bos taurus OX=9913 GN=ACO1 PE=2 SV=1;tr|F1MS05|F1MS05_BOVIN Citrate hydro-lyase OS=Bos taurus OX=9913 GN=ACO1 PE=3 SV=2;tr|A0A3Q1MHC4|A0A3Q1MHC4_BOVIN Citrate hydro-lyase OS=Bos taurus OX=9913 GN=ACO1	98203	0	0	0	0	0	0	0	0	0	36908	0	47564	0	0	38476	0	0	0	0	0	27913	0	0	0	0
sp|Q0VCX2|BIP_BOVIN	sp|Q0VCX2|BIP_BOVIN Endoplasmic reticulum chaperone BiP OS=Bos taurus OX=9913 GN=HSPA5 PE=2 SV=1	72399	0	262660	0	0	0	0	0	0	168170	255440	59311	142140	0	0	217990	0	0	136270	0	145670	276200	26235	0	0	0
sp|Q148C9|HEBP1_BOVIN;tr|G5E6G2|G5E6G2_BOVIN;tr|A0A3Q1MAC3|A0A3Q1MAC3_BOVIN	sp|Q148C9|HEBP1_BOVIN Heme-binding protein 1 OS=Bos taurus OX=9913 GN=HEBP1 PE=2 SV=1;tr|G5E6G2|G5E6G2_BOVIN Uncharacterized protein OS=Bos taurus OX=9913 PE=3 SV=2;tr|A0A3Q1MAC3|A0A3Q1MAC3_BOVIN Uncharacterized protein OS=Bos taurus OX=9913 PE=3 SV=1	21.23	0	26150	0	0	0	0	0	0	16612	23583	0	12482	0	0	0	0	0	31093	0	0	32753	0	0	0	0
tr|A0A3Q1MEY4|A0A3Q1MEY4_BOVIN;sp|Q17QB3|ASAH1_BOVIN	tr|A0A3Q1MEY4|A0A3Q1MEY4_BOVIN Ceramidase OS=Bos taurus OX=9913 GN=ASAH1 PE=3 SV=1;sp|Q17QB3|ASAH1_BOVIN Acid ceramidase OS=Bos taurus OX=9913 GN=ASAH1 PE=2 SV=3	41062	0	0	0	0	0	0	0	0	0	0	0	0	0	0	0	0	0	4824.1	0	0	0	0	0	0	0
tr|A0A3Q1NIK5|A0A3Q1NIK5_BOVIN;sp|Q17QC0|PGRC1_BOVIN;tr|G5E5M5|G5E5M5_BOVIN	tr|A0A3Q1NIK5|A0A3Q1NIK5_BOVIN Membrane-associated progesterone receptor component 1 OS=Bos taurus OX=9913 GN=PGRMC1 PE=4 SV=1;sp|Q17QC0|PGRC1_BOVIN Membrane-associated progesterone receptor component 1 OS=Bos taurus OX=9913 GN=PGRMC1 PE=2 SV=3;tr|G5E5M5|G	21623	0	47600	0	0	0	0	0	0	33599	28624	0	21227	0	0	33362	0	0	34023	0	29649	61103	0	0	0	0
tr|F1MLG7|F1MLG7_BOVIN;sp|Q17QF0|AGT2_BOVIN	tr|F1MLG7|F1MLG7_BOVIN Alanine--glyoxylate aminotransferase 2, mitochondrial OS=Bos taurus OX=9913 GN=AGXT2 PE=3 SV=1;sp|Q17QF0|AGT2_BOVIN Alanine--glyoxylate aminotransferase 2, mitochondrial OS=Bos taurus OX=9913 GN=AGXT2 PE=2 SV=1	57206	0	0	0	0	0	0	0	0	29358	49738	0	23944	0	0	30758	0	0	22638	0	39557	29405	0	0	0	45854
sp|Q1JPA6|ARY1_BOVIN	sp|Q1JPA6|ARY1_BOVIN Arylamine N-acetyltransferase 1 OS=Bos taurus OX=9913 GN=NAT1 PE=2 SV=1	34199	0.0089859	0	0	0	0	0	0	0	2812.2	0	0	0	0	0	0	0	0	0	0	0	0	0	0	0	0
tr|A0A140T8A4|A0A140T8A4_BOVIN;sp|Q1JPJ8|THOP1_BOVIN;tr|A0A3Q1M0V8|A0A3Q1M0V8_BOVIN	tr|A0A140T8A4|A0A140T8A4_BOVIN Thimet oligopeptidase OS=Bos taurus OX=9913 GN=THOP1 PE=3 SV=1;sp|Q1JPJ8|THOP1_BOVIN Thimet oligopeptidase OS=Bos taurus OX=9913 GN=THOP1 PE=2 SV=3;tr|A0A3Q1M0V8|A0A3Q1M0V8_BOVIN Thimet oligopeptidase OS=Bos taurus OX=9913 GN	78191	0.0027473	0	0	0	0	0	0	0	0	0	0	9473.7	0	0	0	0	0	0	0	0	0	0	0	0	0
sp|Q1LZ95|IDI1_BOVIN;tr|A0A140T853|A0A140T853_BOVIN	sp|Q1LZ95|IDI1_BOVIN Isopentenyl-diphosphate Delta-isomerase 1 OS=Bos taurus OX=9913 GN=IDI1 PE=2 SV=2;tr|A0A140T853|A0A140T853_BOVIN Isopentenyl-diphosphate Delta-isomerase OS=Bos taurus OX=9913 GN=IDI1 PE=3 SV=1	26467	0	0	0	0	0	0	0	0	0	0	0	0	0	0	0	0	0	0	0	0	9904.5	0	0	0	0
sp|Q1LZH1|MARC2_BOVIN;tr|G5E6I5|G5E6I5_BOVIN	sp|Q1LZH1|MARC2_BOVIN Mitochondrial amidoxime reducing component 2 OS=Bos taurus OX=9913 GN=MTARC2 PE=2 SV=1	37288	0	24918	0	0	0	0	0	0	23992	54364	0	0	0	0	37440	0	0	0	0	37246	0	0	0	0	0
sp|Q1RMU4|ERLN2_BOVIN;tr|A0A3Q1MZY2|A0A3Q1MZY2_BOVIN;tr|G3N0U8|G3N0U8_BOVIN	sp|Q1RMU4|ERLN2_BOVIN Erlin-2 OS=Bos taurus OX=9913 GN=ERLIN2 PE=2 SV=1;tr|A0A3Q1MZY2|A0A3Q1MZY2_BOVIN ER lipid raft associated 1 OS=Bos taurus OX=9913 GN=ERLIN1 PE=3 SV=1;tr|G3N0U8|G3N0U8_BOVIN ER lipid raft associated 1 OS=Bos taurus OX=9913 GN=ERLIN1 PE	37.73	0	0	0	0	0	0	0	0	0	8445.9	0	0	0	0	0	0	0	0	0	0	0	0	0	0	0
sp|Q24K16|PTGR3_BOVIN;tr|F1N5J9|F1N5J9_BOVIN	sp|Q24K16|PTGR3_BOVIN Prostaglandin reductase-3 OS=Bos taurus OX=9913 GN=ZADH2 PE=2 SV=1;tr|F1N5J9|F1N5J9_BOVIN Prostaglandin reductase-3 OS=Bos taurus OX=9913 GN=ZADH2 PE=3 SV=2	40119	0	0	0	0	0	0	0	0	9660.7	0	0	0	0	0	0	0	0	0	0	0	15177	0	0	0	0
sp|Q27975|HS71A_BOVIN;sp|Q27965|HS71B_BOVIN	sp|Q27975|HS71A_BOVIN Heat shock 70 kDa protein 1A OS=Bos taurus OX=9913 GN=HSPA1A PE=1 SV=2;sp|Q27965|HS71B_BOVIN Heat shock 70 kDa protein 1B OS=Bos taurus OX=9913 GN=HSPA1B PE=2 SV=1	70258	0	114660	0	0	0	0	0	0	59313	66425	0	65095	0	0	67849	0	0	50333	0	30946	113440	0	0	0	0
tr|A0A3Q1LP81|A0A3Q1LP81_BOVIN;tr|A0A3Q1LUD3|A0A3Q1LUD3_BOVIN;tr|A0A3Q1MC58|A0A3Q1MC58_BOVIN;tr|F1N549|F1N549_BOVIN;sp|Q28007|DPYD_BOVIN	tr|A0A3Q1LP81|A0A3Q1LP81_BOVIN Dihydropyrimidine dehydrogenase [NADP(+)] OS=Bos taurus OX=9913 GN=DPYD PE=3 SV=1;tr|A0A3Q1LUD3|A0A3Q1LUD3_BOVIN Dihydropyrimidine dehydrogenase [NADP(+)] OS=Bos taurus OX=9913 GN=DPYD PE=3 SV=1;tr|A0A3Q1MC58|A0A3Q1MC58_BOVIN	105.23	0.0065189	0	0	0	0	0	0	0	0	0	0	0	0	0	0	0	0	0	0	0	3146.8	0	0	0	0
tr|A0A3Q1MTB8|A0A3Q1MTB8_BOVIN;sp|Q28034|GLU2B_BOVIN;tr|A0A3Q1MKJ7|A0A3Q1MKJ7_BOVIN	tr|A0A3Q1MTB8|A0A3Q1MTB8_BOVIN Glucosidase 2 subunit beta OS=Bos taurus OX=9913 GN=PRKCSH PE=1 SV=1;sp|Q28034|GLU2B_BOVIN Glucosidase 2 subunit beta OS=Bos taurus OX=9913 GN=PRKCSH PE=2 SV=1;tr|A0A3Q1MKJ7|A0A3Q1MKJ7_BOVIN Glucosidase 2 subunit beta OS=Bos	58704	0	17594	0	0	0	0	0	0	0	12229	0	0	0	0	0	0	0	0	0	0	15275	0	0	0	0
tr|F1N269|F1N269_BOVIN;sp|Q28824|MYLK_BOVIN	tr|F1N269|F1N269_BOVIN Myosin light chain kinase, smooth muscle OS=Bos taurus OX=9913 GN=MYLK PE=1 SV=3;sp|Q28824|MYLK_BOVIN Myosin light chain kinase, smooth muscle OS=Bos taurus OX=9913 GN=MYLK PE=1 SV=1	127.98	0.0027972	0	0	0	0	0	0	0	0	0	0	1415.2	0	0	0	0	0	0	0	0	0	0	0	0	0
sp|Q28851|ATPK_BOVIN;tr|A0A3Q1ML66|A0A3Q1ML66_BOVIN;tr|A0A3Q1N4G2|A0A3Q1N4G2_BOVIN	sp|Q28851|ATPK_BOVIN ATP synthase subunit f, mitochondrial OS=Bos taurus OX=9913 GN=ATP5MF PE=1 SV=3;tr|A0A3Q1ML66|A0A3Q1ML66_BOVIN ATP synthase membrane subunit f OS=Bos taurus OX=9913 GN=ATP5MF PE=1 SV=1;tr|A0A3Q1N4G2|A0A3Q1N4G2_BOVIN ATP synthase membra	10297	0	0	0	0	0	0	0	0	0	0	0	0	0	0	0	0	0	0	0	0	0	0	0	0	10657
sp|Q29448|HMGCL_BOVIN;tr|A0A3Q1MG92|A0A3Q1MG92_BOVIN	sp|Q29448|HMGCL_BOVIN Hydroxymethylglutaryl-CoA lyase, mitochondrial OS=Bos taurus OX=9913 GN=HMGCL PE=2 SV=2	34168	0	0	0	0	0	0	0	0	13082	13161	0	0	0	0	0	0	0	0	0	16693	14276	0	0	0	0
tr|A0A452DI46|A0A452DI46_BOVIN;sp|Q29451|MA2B1_BOVIN	tr|A0A452DI46|A0A452DI46_BOVIN Alpha-mannosidase OS=Bos taurus OX=9913 GN=MAN2B1 PE=3 SV=1;sp|Q29451|MA2B1_BOVIN Lysosomal alpha-mannosidase OS=Bos taurus OX=9913 GN=MAN2B1 PE=1 SV=4	110.78	0	0	0	0	0	0	0	0	0	0	0	0	0	0	0	0	0	0	0	0	13745	0	0	0	0
sp|Q29RK1|CISY_BOVIN	sp|Q29RK1|CISY_BOVIN Citrate synthase, mitochondrial OS=Bos taurus OX=9913 GN=CS PE=1 SV=1	51772	0	0	0	0	0	0	0	0	0	0	0	0	0	0	0	0	0	0	0	0	0	0	0	0	13119
sp|Q29RK2|PYC_BOVIN;tr|A0A3Q1MIC2|A0A3Q1MIC2_BOVIN;tr|A0A3Q1MIX4|A0A3Q1MIX4_BOVIN	sp|Q29RK2|PYC_BOVIN Pyruvate carboxylase, mitochondrial OS=Bos taurus OX=9913 GN=PC PE=2 SV=2;tr|A0A3Q1MIC2|A0A3Q1MIC2_BOVIN Pyruvate carboxylase OS=Bos taurus OX=9913 GN=PC PE=1 SV=1;tr|A0A3Q1MIX4|A0A3Q1MIX4_BOVIN Pyruvate carboxylase OS=Bos taurus OX=991	129.7	0	111750	0	0	0	0	0	0	155660	157740	94689	114780	0	40026	95055	0	0	97062	0	78910	141530	51542	0	0	47745
sp|Q29RK4|RD23B_BOVIN;tr|A0A3Q1LND7|A0A3Q1LND7_BOVIN	sp|Q29RK4|RD23B_BOVIN UV excision repair protein RAD23 homolog B OS=Bos taurus OX=9913 GN=RAD23B PE=2 SV=1;tr|A0A3Q1LND7|A0A3Q1LND7_BOVIN UV excision repair protein RAD23 OS=Bos taurus OX=9913 PE=3 SV=1	43117	0	0	0	0	0	0	0	0	0	11756	0	0	0	0	0	0	0	0	0	0	0	0	0	0	0
tr|A0A3Q1M3Q7|A0A3Q1M3Q7_BOVIN;tr|F1MEN8|F1MEN8_BOVIN;sp|Q29RV1|PDIA4_BOVIN	tr|A0A3Q1M3Q7|A0A3Q1M3Q7_BOVIN Protein disulfide-isomerase A4 OS=Bos taurus OX=9913 GN=PDIA4 PE=3 SV=1;tr|F1MEN8|F1MEN8_BOVIN Protein disulfide-isomerase A4 OS=Bos taurus OX=9913 GN=PDIA4 PE=3 SV=1;sp|Q29RV1|PDIA4_BOVIN Protein disulfide-isomerase A4 OS=Bo	71.9	0	65498	0	0	0	0	0	0	79646	103560	0	71595	0	0	85504	0	0	87559	0	15295	103530	0	0	0	0
sp|Q29RZ0|THIL_BOVIN	sp|Q29RZ0|THIL_BOVIN Acetyl-CoA acetyltransferase, mitochondrial OS=Bos taurus OX=9913 GN=ACAT1 PE=2 SV=1	44889	0	172590	0	0	0	0	0	75326	131060	275170	147690	152100	0	54939	136400	0	0	120760	0	127830	220410	72263	0	0	81022
tr|A0A3Q1MME4|A0A3Q1MME4_BOVIN;sp|Q2HJ60|ROA2_BOVIN;tr|A0A3Q1MJF8|A0A3Q1MJF8_BOVIN;tr|A0A3Q1MP10|A0A3Q1MP10_BOVIN;tr|A0A3Q1NDV9|A0A3Q1NDV9_BOVIN	tr|A0A3Q1MME4|A0A3Q1MME4_BOVIN Heterogeneous nuclear ribonucleoproteins A2/B1 OS=Bos taurus OX=9913 GN=HNRNPA2B1 PE=1 SV=1;sp|Q2HJ60|ROA2_BOVIN Heterogeneous nuclear ribonucleoproteins A2/B1 OS=Bos taurus OX=9913 GN=HNRNPA2B1 PE=2 SV=1;tr|A0A3Q1MJF8|A0A3Q1	33911	0	20265	0	0	0	0	0	0	39613	46518	32146	36949	0	0	38075	0	0	36878	0	45575	40424	0	0	0	0
tr|A0A3Q1MDG7|A0A3Q1MDG7_BOVIN;tr|F1MPK4|F1MPK4_BOVIN;sp|Q2HJ73|HIBCH_BOVIN;tr|A0A3Q1LUU2|A0A3Q1LUU2_BOVIN;tr|A0A3Q1LT48|A0A3Q1LT48_BOVIN;tr|A0A3Q1LRZ2|A0A3Q1LRZ2_BOVIN;tr|A0A3Q1MBY6|A0A3Q1MBY6_BOVIN;tr|A0A3Q1NAY9|A0A3Q1NAY9_BOVIN	tr|A0A3Q1MDG7|A0A3Q1MDG7_BOVIN 3-hydroxyisobutyryl-CoA hydrolase, mitochondrial OS=Bos taurus OX=9913 GN=HIBCH PE=3 SV=1;tr|F1MPK4|F1MPK4_BOVIN 3-hydroxyisobutyryl-CoA hydrolase, mitochondrial OS=Bos taurus OX=9913 GN=HIBCH PE=3 SV=3;sp|Q2HJ73|HIBCH_BOVIN	40175	0	0	0	0	0	0	0	0	33836	28363	0	0	0	0	21471	0	0	27385	0	45162	22818	0	0	0	0
sp|Q2HJ74|GATM_BOVIN	sp|Q2HJ74|GATM_BOVIN Glycine amidinotransferase, mitochondrial OS=Bos taurus OX=9913 GN=GATM PE=2 SV=1	48357	0	116240	0	0	0	0	0	0	113480	135910	51713	119330	0	116560	188620	0	0	111680	0	161880	92385	95182	0	0	138200
tr|A0A452DJ66|A0A452DJ66_BOVIN;sp|Q2HJ86|TBA1D_BOVIN;tr|F2Z4C1|F2Z4C1_BOVIN;tr|F2Z4K0|F2Z4K0_BOVIN;tr|F6RP72|F6RP72_BOVIN;sp|Q32KN8|TBA3_BOVIN;tr|A0A3Q1LUJ2|A0A3Q1LUJ2_BOVIN	tr|A0A452DJ66|A0A452DJ66_BOVIN Tubulin alpha chain OS=Bos taurus OX=9913 GN=TUBA1D PE=3 SV=1;sp|Q2HJ86|TBA1D_BOVIN Tubulin alpha-1D chain OS=Bos taurus OX=9913 GN=TUBA1D PE=1 SV=1;tr|F2Z4C1|F2Z4C1_BOVIN Tubulin alpha chain OS=Bos taurus OX=9913 GN=TUBA1A P	49975	0	58342	0	0	0	0	0	0	43978	96233	0	79669	0	0	98225	0	0	83342	0	70908	87718	72733	0	0	65580
tr|A0A3Q1LRZ4|A0A3Q1LRZ4_BOVIN;sp|Q2HJ97|PHB2_BOVIN;tr|A0A3Q1MKK4|A0A3Q1MKK4_BOVIN	tr|A0A3Q1LRZ4|A0A3Q1LRZ4_BOVIN Prohibitin OS=Bos taurus OX=9913 GN=PHB2 PE=1 SV=1;sp|Q2HJ97|PHB2_BOVIN Prohibitin-2 OS=Bos taurus OX=9913 GN=PHB2 PE=2 SV=1;tr|A0A3Q1MKK4|A0A3Q1MKK4_BOVIN Prohibitin OS=Bos taurus OX=9913 GN=PHB2 PE=1 SV=1	33437	0	0	0	0	0	0	0	0	0	18950	0	19460	0	0	20137	0	0	16310	0	0	14855	0	0	0	0
sp|Q2HJD7|3HIDH_BOVIN;tr|A0A3Q1N443|A0A3Q1N443_BOVIN	sp|Q2HJD7|3HIDH_BOVIN 3-hydroxyisobutyrate dehydrogenase, mitochondrial OS=Bos taurus OX=9913 GN=HIBADH PE=2 SV=1;tr|A0A3Q1N443|A0A3Q1N443_BOVIN 3-hydroxyisobutyrate dehydrogenase, mitochondrial OS=Bos taurus OX=9913 GN=HIBADH PE=1 SV=1	35.41	0	47894	0	0	0	0	0	0	70024	83121	93088	69981	0	0	39133	0	0	64934	0	67293	83064	59915	0	0	66718
sp|Q2HJF4|PBLD_BOVIN	sp|Q2HJF4|PBLD_BOVIN Phenazine biosynthesis-like domain-containing protein OS=Bos taurus OX=9913 GN=PBLD PE=2 SV=1	31883	0	0	0	0	0	0	0	0	0	0	0	8246.8	0	0	0	0	0	0	0	0	0	0	0	0	0
tr|A0A3Q1M7H7|A0A3Q1M7H7_BOVIN;sp|Q2HJH1|DNPEP_BOVIN	tr|A0A3Q1M7H7|A0A3Q1M7H7_BOVIN Aspartyl aminopeptidase OS=Bos taurus OX=9913 GN=DNPEP PE=3 SV=1;sp|Q2HJH1|DNPEP_BOVIN Aspartyl aminopeptidase OS=Bos taurus OX=9913 GN=DNPEP PE=1 SV=1	49361	0.0027663	0	0	0	0	0	0	0	0	0	0	0	0	0	0	0	0	0	0	0	0	0	0	0	6764.6
sp|Q2HJH2|RAB1B_BOVIN;tr|A0A3Q1MWA3|A0A3Q1MWA3_BOVIN;tr|G3MYN4|G3MYN4_BOVIN;tr|A0A3Q1N471|A0A3Q1N471_BOVIN;tr|A0A140T898|A0A140T898_BOVIN;sp|Q58DS5|RAB13_BOVIN;tr|F1N2J9|F1N2J9_BOVIN;sp|Q2HJI8|RAB8B_BOVIN;sp|A4FV54|RAB8A_BOVIN;sp|Q1RMR4|RAB15_BOVIN	sp|Q2HJH2|RAB1B_BOVIN Ras-related protein Rab-1B OS=Bos taurus OX=9913 GN=RAB1B PE=2 SV=1;tr|A0A3Q1MWA3|A0A3Q1MWA3_BOVIN Ras-related protein Rab-1B OS=Bos taurus OX=9913 GN=RAB1B PE=4 SV=1;tr|G3MYN4|G3MYN4_BOVIN Ras-related protein Rab-1B OS=Bos taurus OX=	22202	0	0	0	0	0	0	0	0	0	0	0	0	0	0	0	0	0	0	0	0	5551.4	0	0	0	0
sp|Q2HJH3|CK054_BOVIN	sp|Q2HJH3|CK054_BOVIN Ester hydrolase C11orf54 homolog OS=Bos taurus OX=9913 PE=2 SV=1	35155	0	0	0	0	0	0	0	0	7772.2	0	0	0	0	0	0	0	0	0	0	0	0	0	0	0	0
sp|Q2KHU5|MACD1_BOVIN;tr|A0A3Q1M2P0|A0A3Q1M2P0_BOVIN	sp|Q2KHU5|MACD1_BOVIN ADP-ribose glycohydrolase MACROD1 OS=Bos taurus OX=9913 GN=MACROD1 PE=2 SV=1;tr|A0A3Q1M2P0|A0A3Q1M2P0_BOVIN ADP-ribose glycohydrolase MACROD1 OS=Bos taurus OX=9913 GN=MACROD1 PE=4 SV=1	35569	0	0	0	0	0	0	0	0	0	0	0	0	0	0	0	0	0	0	0	0	3216.8	0	0	0	0
tr|F1N1D5|F1N1D5_BOVIN;sp|Q2KHZ8|GLCM_BOVIN	tr|F1N1D5|F1N1D5_BOVIN Glucosylceramidase OS=Bos taurus OX=9913 GN=GBA PE=3 SV=1;sp|Q2KHZ8|GLCM_BOVIN Lysosomal acid glucosylceramidase OS=Bos taurus OX=9913 GN=GBA PE=2 SV=1	59.84	0.0089059	0	0	0	0	0	0	0	0	0	0	0	0	0	0	0	0	6012.9	0	0	0	0	0	0	0
sp|Q2KHZ9|GCDH_BOVIN;tr|A0A3Q1LJK2|A0A3Q1LJK2_BOVIN	sp|Q2KHZ9|GCDH_BOVIN Glutaryl-CoA dehydrogenase, mitochondrial OS=Bos taurus OX=9913 GN=GCDH PE=2 SV=1;tr|A0A3Q1LJK2|A0A3Q1LJK2_BOVIN Glutaryl-CoA dehydrogenase, mitochondrial OS=Bos taurus OX=9913 GN=GCDH PE=3 SV=1	48471	0	0	0	0	0	0	0	0	0	15957	0	0	0	0	0	0	0	0	0	0	0	0	0	0	0
tr|F1MLX0|F1MLX0_BOVIN;sp|Q2KIB0|FAHD2_BOVIN	tr|F1MLX0|F1MLX0_BOVIN FAA_hydrolase domain-containing protein OS=Bos taurus OX=9913 GN=FAHD2A PE=3 SV=1;sp|Q2KIB0|FAHD2_BOVIN Fumarylacetoacetate hydrolase domain-containing protein 2 OS=Bos taurus OX=9913 GN=FAHD2 PE=2 SV=1	34541	0	0	0	0	0	0	0	0	18858	14412	0	0	0	0	0	0	0	0	0	0	16983	0	0	0	0
sp|Q2KIE6|HMCS2_BOVIN	sp|Q2KIE6|HMCS2_BOVIN Hydroxymethylglutaryl-CoA synthase, mitochondrial OS=Bos taurus OX=9913 GN=HMGCS2 PE=1 SV=1	56894	0	192710	0	0	0	0	0	207980	280150	384690	211550	386320	0	138280	397480	98933	205860	309910	124990	403910	207040	120140	0	280930	152580
tr|A0A3Q1MBY0|A0A3Q1MBY0_BOVIN;sp|Q2KIG0|ETFD_BOVIN;tr|A0A452DIQ6|A0A452DIQ6_BOVIN;tr|A0A3Q1LSV7|A0A3Q1LSV7_BOVIN;tr|A0A3Q1LGN5|A0A3Q1LGN5_BOVIN	tr|A0A3Q1MBY0|A0A3Q1MBY0_BOVIN Electron transfer flavoprotein-ubiquinone oxidoreductase OS=Bos taurus OX=9913 GN=ETFDH PE=4 SV=1;sp|Q2KIG0|ETFD_BOVIN Electron transfer flavoprotein-ubiquinone oxidoreductase, mitochondrial OS=Bos taurus OX=9913 GN=ETFDH PE=	68724	0	20475	0	0	0	0	0	0	0	21305	0	0	0	0	0	0	0	27523	0	24557	18350	0	0	0	0
tr|A0A3Q1M4Y8|A0A3Q1M4Y8_BOVIN;tr|A0A452DIK4|A0A452DIK4_BOVIN;tr|A0A3Q1MR89|A0A3Q1MR89_BOVIN;sp|Q2KIH7|PH4H_BOVIN;tr|F1N5Q8|F1N5Q8_BOVIN	tr|A0A3Q1M4Y8|A0A3Q1M4Y8_BOVIN Phe-4-monooxygenase OS=Bos taurus OX=9913 GN=PAH PE=3 SV=1;tr|A0A452DIK4|A0A452DIK4_BOVIN Phe-4-monooxygenase OS=Bos taurus OX=9913 GN=PAH PE=3 SV=1;tr|A0A3Q1MR89|A0A3Q1MR89_BOVIN Phe-4-monooxygenase OS=Bos taurus OX=9913 GN=	48.18	0	0	0	0	0	0	0	0	23169	23790	0	26276	0	0	26668	0	0	0	0	0	0	0	0	0	0
tr|F1MTZ7|F1MTZ7_BOVIN;sp|Q2KIR7|GLYAT_BOVIN;tr|A0A3Q1MPE2|A0A3Q1MPE2_BOVIN;tr|A0A3Q1MBJ0|A0A3Q1MBJ0_BOVIN;tr|F1MXS3|F1MXS3_BOVIN	tr|F1MTZ7|F1MTZ7_BOVIN Glycine N-acyltransferase OS=Bos taurus OX=9913 GN=GLYAT PE=4 SV=3;sp|Q2KIR7|GLYAT_BOVIN Glycine N-acyltransferase OS=Bos taurus OX=9913 GN=GLYAT PE=1 SV=2;tr|A0A3Q1MPE2|A0A3Q1MPE2_BOVIN Glycine N-acyltransferase OS=Bos taurus OX=991	33903	0	264840	0	0	0	0	0	291850	384890	487010	350870	383940	297250	237770	228390	0	258450	301220	0	217660	429350	301940	0	0	364890
sp|Q2KIV1|S22A9_BOVIN;tr|F1MGV4|F1MGV4_BOVIN	sp|Q2KIV1|S22A9_BOVIN Solute carrier family 22 member 9 OS=Bos taurus OX=9913 GN=SLC22A9 PE=2 SV=1;tr|F1MGV4|F1MGV4_BOVIN MFS domain-containing protein OS=Bos taurus OX=9913 GN=LOC517475 PE=4 SV=3	61.54	0	0	0	0	0	0	0	0	12551	10241	0	0	0	0	0	0	0	0	0	0	0	0	0	0	0
sp|Q2KIW9|KCY_BOVIN;tr|A0A452DIX8|A0A452DIX8_BOVIN	sp|Q2KIW9|KCY_BOVIN UMP-CMP kinase OS=Bos taurus OX=9913 GN=CMPK1 PE=2 SV=2;tr|A0A452DIX8|A0A452DIX8_BOVIN UMP-CMP kinase OS=Bos taurus OX=9913 GN=CMPK1 PE=3 SV=1	22279	0	16722	0	0	0	0	0	0	0	0	0	0	0	0	13484	0	0	0	0	0	0	0	0	0	0
sp|Q2KJ32|SBP1_BOVIN;tr|A0A3Q1N308|A0A3Q1N308_BOVIN;tr|A0A3Q1MFJ3|A0A3Q1MFJ3_BOVIN	sp|Q2KJ32|SBP1_BOVIN Methanethiol oxidase OS=Bos taurus OX=9913 GN=SELENBP1 PE=1 SV=1;tr|A0A3Q1N308|A0A3Q1N308_BOVIN Methanethiol oxidase OS=Bos taurus OX=9913 GN=SELENBP1 PE=1 SV=1;tr|A0A3Q1MFJ3|A0A3Q1MFJ3_BOVIN Methanethiol oxidase OS=Bos taurus OX=9913	52555	0	0	0	0	0	0	0	0	63665	34594	0	0	0	0	20450	0	0	0	0	110780	31101	0	0	0	53885
sp|Q2KJ64|ARGI1_BOVIN	sp|Q2KJ64|ARGI1_BOVIN Arginase-1 OS=Bos taurus OX=9913 GN=ARG1 PE=2 SV=1	35009	0	70607	0	0	0	0	0	0	98905	87940	49022	75938	0	0	89110	0	0	113050	0	41640	86929	0	0	0	62062
sp|Q2KJ93|CDC42_BOVIN;tr|F1MND1|F1MND1_BOVIN	sp|Q2KJ93|CDC42_BOVIN Cell division control protein 42 homolog OS=Bos taurus OX=9913 GN=CDC42 PE=1 SV=1;tr|F1MND1|F1MND1_BOVIN Cell division control protein 42 homolog OS=Bos taurus OX=9913 GN=CDC42 PE=1 SV=2	21258	0	0	0	0	0	0	0	0	18407	0	0	0	0	0	0	0	0	0	0	0	0	0	0	0	0
tr|F1N1M7|F1N1M7_BOVIN;sp|Q2KJB7|CPT2_BOVIN	tr|F1N1M7|F1N1M7_BOVIN Carnitine O-palmitoyltransferase 2, mitochondrial OS=Bos taurus OX=9913 GN=CPT2 PE=3 SV=2;sp|Q2KJB7|CPT2_BOVIN Carnitine O-palmitoyltransferase 2, mitochondrial OS=Bos taurus OX=9913 GN=CPT2 PE=2 SV=1	74454	0	30390	0	0	0	0	0	0	29852	39705	0	0	0	0	39598	0	0	46138	0	38172	43757	0	0	0	0
tr|A0A3Q1NCY0|A0A3Q1NCY0_BOVIN;tr|G5E5U7|G5E5U7_BOVIN;sp|Q2KJC6|METK1_BOVIN;tr|A7E3T7|A7E3T7_BOVIN;tr|A0A3Q1MZ37|A0A3Q1MZ37_BOVIN	tr|A0A3Q1NCY0|A0A3Q1NCY0_BOVIN S-adenosylmethionine synthase OS=Bos taurus OX=9913 GN=MAT1A PE=3 SV=1;tr|G5E5U7|G5E5U7_BOVIN S-adenosylmethionine synthase OS=Bos taurus OX=9913 GN=MAT1A PE=3 SV=1;sp|Q2KJC6|METK1_BOVIN S-adenosylmethionine synthase isoform	41938	0	0	0	0	0	0	0	0	15480	17940	0	0	0	0	0	0	0	17390	0	0	16313	0	0	0	0
sp|Q2KJD0|TBB5_BOVIN;tr|G3X7R7|G3X7R7_BOVIN;tr|G3N1W7|G3N1W7_BOVIN;tr|A0A3Q1LNI7|A0A3Q1LNI7_BOVIN	sp|Q2KJD0|TBB5_BOVIN Tubulin beta-5 chain OS=Bos taurus OX=9913 GN=TUBB5 PE=2 SV=1	49.67	0	0	0	0	0	0	0	0	27701	26142	0	23821	0	0	23323	0	0	23967	0	0	20817	0	0	0	0
sp|Q2KJF7|GLCTK_BOVIN	sp|Q2KJF7|GLCTK_BOVIN Glycerate kinase OS=Bos taurus OX=9913 GN=GLYCTK PE=2 SV=1	54719	0	0	0	0	0	0	0	0	0	0	0	0	0	0	0	0	0	0	0	0	5758.9	0	0	0	0
tr|F1MTP5|F1MTP5_BOVIN;sp|Q2KJH4|WDR1_BOVIN	tr|F1MTP5|F1MTP5_BOVIN WD repeat-containing protein 1 OS=Bos taurus OX=9913 GN=WDR1 PE=4 SV=2;sp|Q2KJH4|WDR1_BOVIN WD repeat-containing protein 1 OS=Bos taurus OX=9913 GN=WDR1 PE=2 SV=3	66276	0.0027435	0	0	0	0	0	0	0	0	0	0	0	0	0	0	0	0	0	0	0	8420.8	0	0	0	0
sp|Q2KJH9|AL9A1_BOVIN;tr|F1N2L9|F1N2L9_BOVIN	sp|Q2KJH9|AL9A1_BOVIN 4-trimethylaminobutyraldehyde dehydrogenase OS=Bos taurus OX=9913 GN=ALDH9A1 PE=2 SV=1;tr|F1N2L9|F1N2L9_BOVIN 4-trimethylaminobutyraldehyde dehydrogenase OS=Bos taurus OX=9913 GN=ALDH9A1 PE=3 SV=3	53977	0	204000	0	0	0	0	0	0	138720	99156	0	130880	0	39454	151310	0	0	135690	0	123580	123660	0	0	0	55249
sp|Q2NKY7|SEPT2_BOVIN	sp|Q2NKY7|SEPT2_BOVIN Septin-2 OS=Bos taurus OX=9913 GN=SEPTIN2 PE=2 SV=1	41571	0	0	0	0	0	0	0	0	0	0	0	0	0	0	0	0	0	0	0	0	4761.5	0	0	0	0
sp|Q2NL00|GSTT1_BOVIN	sp|Q2NL00|GSTT1_BOVIN Glutathione S-transferase theta-1 OS=Bos taurus OX=9913 GN=GSTT1 PE=2 SV=3	27149	0	19300	0	0	0	0	0	0	15228	0	0	31349	0	0	32930	0	0	27132	0	0	16719	0	0	0	0
sp|Q2T9R6|NIT2_BOVIN;tr|A0A3Q1LJX0|A0A3Q1LJX0_BOVIN;tr|F1MJ59|F1MJ59_BOVIN;tr|A0A3Q1N1V2|A0A3Q1N1V2_BOVIN	sp|Q2T9R6|NIT2_BOVIN Omega-amidase NIT2 OS=Bos taurus OX=9913 GN=NIT2 PE=2 SV=1;tr|A0A3Q1LJX0|A0A3Q1LJX0_BOVIN Omega-amidase NIT2 OS=Bos taurus OX=9913 GN=NIT2 PE=4 SV=1;tr|F1MJ59|F1MJ59_BOVIN Omega-amidase NIT2 OS=Bos taurus OX=9913 GN=NIT2 PE=4 SV=2;tr|A	30517	0	0	0	0	0	0	0	0	0	0	0	0	0	0	0	0	0	11341	0	0	0	0	0	0	0
tr|G5E5C8|G5E5C8_BOVIN;sp|Q2TBL6|TALDO_BOVIN	tr|G5E5C8|G5E5C8_BOVIN Transaldolase OS=Bos taurus OX=9913 GN=TALDO1 PE=1 SV=1;sp|Q2TBL6|TALDO_BOVIN Transaldolase OS=Bos taurus OX=9913 GN=TALDO1 PE=2 SV=1	37681	0.0028129	0	0	0	0	0	0	0	0	0	0	0	0	0	8461.6	0	0	0	0	0	0	0	0	0	0
sp|Q2TBQ3|GAMT_BOVIN	sp|Q2TBQ3|GAMT_BOVIN Guanidinoacetate N-methyltransferase OS=Bos taurus OX=9913 GN=GAMT PE=2 SV=1	26.61	0	41214	0	0	0	0	0	0	70838	57903	0	62739	0	0	69767	0	0	56736	0	61778	47698	0	0	0	0
tr|A0A3Q1LPE3|A0A3Q1LPE3_BOVIN;sp|Q2TBR0|PCCB_BOVIN;tr|A0A452DIR0|A0A452DIR0_BOVIN;tr|A0A3Q1MAQ6|A0A3Q1MAQ6_BOVIN;tr|A0A3Q1MEF0|A0A3Q1MEF0_BOVIN	tr|A0A3Q1LPE3|A0A3Q1LPE3_BOVIN Propionyl-CoA carboxylase beta chain, mitochondrial OS=Bos taurus OX=9913 GN=PCCB PE=4 SV=1;sp|Q2TBR0|PCCB_BOVIN Propionyl-CoA carboxylase beta chain, mitochondrial OS=Bos taurus OX=9913 GN=PCCB PE=2 SV=1;tr|A0A452DIR0|A0A452	57186	0	0	0	0	0	0	0	0	34976	55966	0	0	0	0	37414	0	0	42994	0	50309	49507	0	0	0	0
sp|Q2TBT3|ECHD2_BOVIN;tr|A0A452DIJ4|A0A452DIJ4_BOVIN;tr|G3N0L3|G3N0L3_BOVIN;tr|A0A3Q1NMV9|A0A3Q1NMV9_BOVIN;tr|A0A3Q1MWH0|A0A3Q1MWH0_BOVIN	sp|Q2TBT3|ECHD2_BOVIN Enoyl-CoA hydratase domain-containing protein 2, mitochondrial OS=Bos taurus OX=9913 GN=ECHDC2 PE=2 SV=1;tr|A0A452DIJ4|A0A452DIJ4_BOVIN Enoyl-CoA hydratase domain-containing protein 2, mitochondrial OS=Bos taurus OX=9913 GN=ECHDC2 PE=	31603	0	0	0	0	0	0	0	0	0	32676	0	0	0	0	0	0	0	0	0	0	0	0	0	0	0
sp|Q2TBV3|ETFB_BOVIN;tr|A0A3Q1LKJ8|A0A3Q1LKJ8_BOVIN;tr|A0A452DIY9|A0A452DIY9_BOVIN	sp|Q2TBV3|ETFB_BOVIN Electron transfer flavoprotein subunit beta OS=Bos taurus OX=9913 GN=ETFB PE=1 SV=3;tr|A0A3Q1LKJ8|A0A3Q1LKJ8_BOVIN Electron transfer flavoprotein subunit beta OS=Bos taurus OX=9913 GN=VSIG10L PE=3 SV=1;tr|A0A452DIY9|A0A452DIY9_BOVIN El	27699	0	56805	0	0	0	0	0	0	27340	39688	0	0	0	0	24522	0	0	31786	0	24257	37051	0	0	0	0
tr|F1MZN7|F1MZN7_BOVIN;sp|Q2TBW7|SNX2_BOVIN;tr|A0A3Q1N1C2|A0A3Q1N1C2_BOVIN;tr|F1MYH6|F1MYH6_BOVIN;tr|F1N399|F1N399_BOVIN;sp|Q05B62|SNX1_BOVIN	tr|F1MZN7|F1MZN7_BOVIN Sorting nexin-2 OS=Bos taurus OX=9913 GN=SNX2 PE=3 SV=2;sp|Q2TBW7|SNX2_BOVIN Sorting nexin-2 OS=Bos taurus OX=9913 GN=SNX2 PE=2 SV=1;tr|A0A3Q1N1C2|A0A3Q1N1C2_BOVIN Sorting nexin-1 OS=Bos taurus OX=9913 GN=SNX1 PE=3 SV=1;tr|F1MYH6|F1M	58434	0.0077419	0	0	0	0	0	0	0	0	0	0	0	0	0	7284.7	0	0	0	0	0	0	0	0	0	0
tr|G5E589|G5E589_BOVIN;sp|Q2TBX6|PSB1_BOVIN	tr|G5E589|G5E589_BOVIN Proteasome subunit beta OS=Bos taurus OX=9913 GN=PSMB1 PE=3 SV=1;sp|Q2TBX6|PSB1_BOVIN Proteasome subunit beta type-1 OS=Bos taurus OX=9913 GN=PSMB1 PE=1 SV=1	26318	0	0	0	0	0	0	0	0	0	0	0	0	0	0	0	0	0	0	0	0	14782	0	0	0	0
tr|F1N6A0|F1N6A0_BOVIN;sp|Q32KX0|ISOC2_BOVIN;tr|A0A3Q1M2I1|A0A3Q1M2I1_BOVIN	tr|F1N6A0|F1N6A0_BOVIN Isochorismatase domain-containing protein 2 OS=Bos taurus OX=9913 GN=ISOC2 PE=3 SV=1;sp|Q32KX0|ISOC2_BOVIN Isochorismatase domain-containing protein 2 OS=Bos taurus OX=9913 GN=ISOC2 PE=2 SV=1;tr|A0A3Q1M2I1|A0A3Q1M2I1_BOVIN Isochorism	22388	0	0	0	0	0	0	0	0	0	0	0	0	0	0	0	0	0	0	0	0	7610.9	0	0	0	0
sp|Q32L41|GFRP_BOVIN	sp|Q32L41|GFRP_BOVIN GTP cyclohydrolase 1 feedback regulatory protein OS=Bos taurus OX=9913 GN=GCHFR PE=3 SV=1	95569	0	0	0	0	0	0	0	0	0	0	0	0	0	0	0	0	0	0	0	18883	0	0	0	0	0
tr|A0A3Q1LMK8|A0A3Q1LMK8_BOVIN;sp|Q32L99|PTGR2_BOVIN	tr|A0A3Q1LMK8|A0A3Q1LMK8_BOVIN 15-oxoprostaglandin 13-reductase OS=Bos taurus OX=9913 GN=PTGR2 PE=1 SV=1;sp|Q32L99|PTGR2_BOVIN Prostaglandin reductase 2 OS=Bos taurus OX=9913 GN=PTGR2 PE=2 SV=1	38376	0	0	0	0	0	0	0	0	26361	0	0	0	0	0	0	0	0	17547	0	28542	0	0	0	0	0
sp|Q32LG3|MDHM_BOVIN;tr|A0A3Q1LTB0|A0A3Q1LTB0_BOVIN	sp|Q32LG3|MDHM_BOVIN Malate dehydrogenase, mitochondrial OS=Bos taurus OX=9913 GN=MDH2 PE=1 SV=1;tr|A0A3Q1LTB0|A0A3Q1LTB0_BOVIN Malate dehydrogenase OS=Bos taurus OX=9913 GN=MDH2 PE=1 SV=1	35668	0	180090	132680	0	0	0	87693	52234	170210	231770	106720	260780	127670	0	158290	0	81319	157010	93545	169710	221220	151290	0	0	86249
sp|Q32LP2|RADI_BOVIN;tr|A0A3Q1MS33|A0A3Q1MS33_BOVIN	sp|Q32LP2|RADI_BOVIN Radixin OS=Bos taurus OX=9913 GN=RDX PE=2 SV=1;tr|A0A3Q1MS33|A0A3Q1MS33_BOVIN Radixin OS=Bos taurus OX=9913 GN=RDX PE=1 SV=1	68567	0	0	0	0	0	0	0	0	29813	13900	0	0	0	0	0	0	0	18350	0	0	18143	0	0	0	20457
sp|Q32PA9|FKBP2_BOVIN;tr|G1K1P8|G1K1P8_BOVIN;tr|A0A3Q1M300|A0A3Q1M300_BOVIN	sp|Q32PA9|FKBP2_BOVIN Peptidyl-prolyl cis-trans isomerase FKBP2 OS=Bos taurus OX=9913 GN=FKBP2 PE=2 SV=1;tr|G1K1P8|G1K1P8_BOVIN Peptidylprolyl isomerase OS=Bos taurus OX=9913 GN=FKBP2 PE=4 SV=2;tr|A0A3Q1M300|A0A3Q1M300_BOVIN Peptidylprolyl isomerase OS=Bos	15404	0	0	0	0	0	0	0	0	0	0	0	0	0	0	0	0	0	0	0	0	10807	0	0	0	0
sp|Q32PD5|RS19_BOVIN;tr|A0A3Q1M6V0|A0A3Q1M6V0_BOVIN;tr|E1BHA5|E1BHA5_BOVIN	sp|Q32PD5|RS19_BOVIN 40S ribosomal protein S19 OS=Bos taurus OX=9913 GN=RPS19 PE=2 SV=3;tr|A0A3Q1M6V0|A0A3Q1M6V0_BOVIN 40S ribosomal protein S19 OS=Bos taurus OX=9913 GN=RPS19 PE=1 SV=1;tr|E1BHA5|E1BHA5_BOVIN 40S ribosomal protein S19 OS=Bos taurus OX=9913	16.06	0	0	0	0	0	0	0	0	0	0	0	0	0	0	0	0	0	0	0	0	6280.4	0	0	0	0
tr|A0A3Q1M1U2|A0A3Q1M1U2_BOVIN;tr|A0A3Q1LW84|A0A3Q1LW84_BOVIN;tr|A5D973|A5D973_BOVIN;sp|Q32PI5|2AAA_BOVIN;tr|A0A3Q1LT87|A0A3Q1LT87_BOVIN;tr|A0A3Q1LUG0|A0A3Q1LUG0_BOVIN;tr|F1MQN0|F1MQN0_BOVIN	tr|A0A3Q1M1U2|A0A3Q1M1U2_BOVIN Serine/threonine-protein phosphatase 2A 65 kDa regulatory subunit A alpha isoform OS=Bos taurus OX=9913 GN=PPP2R1A PE=4 SV=1;tr|A0A3Q1LW84|A0A3Q1LW84_BOVIN Serine/threonine-protein phosphatase 2A 65 kDa regulatory subunit A a	64172	0	0	0	0	0	0	0	0	0	6652.5	0	0	0	0	0	0	0	0	0	0	0	0	0	0	0
sp|Q3B7M2|GLO2_BOVIN;tr|A0A3Q1ND53|A0A3Q1ND53_BOVIN	sp|Q3B7M2|GLO2_BOVIN Hydroxyacylglutathione hydrolase, mitochondrial OS=Bos taurus OX=9913 GN=HAGH PE=2 SV=3;tr|A0A3Q1ND53|A0A3Q1ND53_BOVIN Hydroxyacylglutathione hydrolase, mitochondrial OS=Bos taurus OX=9913 GN=HAGH PE=1 SV=1	34089	0	15734	0	0	0	0	0	0	23114	25040	0	15685	0	0	32269	0	0	0	0	18474	29585	0	0	0	0
tr|A0A3Q1MBS5|A0A3Q1MBS5_BOVIN;sp|Q3B7N2|ACTN1_BOVIN;tr|A0A3Q1MPS4|A0A3Q1MPS4_BOVIN	tr|A0A3Q1MBS5|A0A3Q1MBS5_BOVIN Alpha-actinin-1 OS=Bos taurus OX=9913 GN=ACTN1 PE=1 SV=1;sp|Q3B7N2|ACTN1_BOVIN Alpha-actinin-1 OS=Bos taurus OX=9913 GN=ACTN1 PE=2 SV=1;tr|A0A3Q1MPS4|A0A3Q1MPS4_BOVIN Alpha-actinin-1 OS=Bos taurus OX=9913 GN=ACTN1 PE=1 SV=1	102.42	0	0	0	0	0	0	0	0	0	20715	0	0	0	0	16450	0	0	0	0	0	16461	0	0	0	0
tr|A0A3Q1LUB3|A0A3Q1LUB3_BOVIN;sp|Q3MHF7|MTAP_BOVIN	tr|A0A3Q1LUB3|A0A3Q1LUB3_BOVIN S-methyl-5-thioadenosine phosphorylase OS=Bos taurus OX=9913 GN=MTAP PE=3 SV=1;sp|Q3MHF7|MTAP_BOVIN S-methyl-5-thioadenosine phosphorylase OS=Bos taurus OX=9913 GN=MTAP PE=1 SV=1	31.34	0	0	0	0	0	0	0	0	0	0	0	0	0	0	10436	0	0	0	0	0	0	0	0	0	0
sp|Q3MHL4|SAHH_BOVIN;tr|A0A3Q1LW27|A0A3Q1LW27_BOVIN;tr|A0A3Q1M2N8|A0A3Q1M2N8_BOVIN;tr|A0A3Q1MBY7|A0A3Q1MBY7_BOVIN;tr|A0A3Q1LYW5|A0A3Q1LYW5_BOVIN;tr|A0A3Q1N3M8|A0A3Q1N3M8_BOVIN;sp|A6QLP2|SAHH3_BOVIN	sp|Q3MHL4|SAHH_BOVIN Adenosylhomocysteinase OS=Bos taurus OX=9913 GN=AHCY PE=2 SV=3;tr|A0A3Q1LW27|A0A3Q1LW27_BOVIN Adenosylhomocysteinase OS=Bos taurus OX=9913 GN=AHCY PE=1 SV=1	47637	0	269300	0	0	0	0	0	109720	358410	334270	174010	257470	0	62576	435670	0	0	362050	0	241090	327120	89980	0	0	81652
sp|Q3MHM5|TBB4B_BOVIN;tr|A0A452DI48|A0A452DI48_BOVIN;sp|Q2HJ81|TBB6_BOVIN	sp|Q3MHM5|TBB4B_BOVIN Tubulin beta-4B chain OS=Bos taurus OX=9913 GN=TUBB4B PE=2 SV=1;tr|A0A452DI48|A0A452DI48_BOVIN Tubulin beta chain OS=Bos taurus OX=9913 GN=TUBB2B PE=3 SV=1;sp|Q2HJ81|TBB6_BOVIN Tubulin beta-6 chain OS=Bos taurus OX=9913 GN=TUBB6 PE=2	49.83	0	138520	0	0	0	0	0	83115	200090	151560	181450	199580	129800	294600	214170	0	0	191000	0	222280	171940	197940	0	0	295190
tr|A0A3Q1MK32|A0A3Q1MK32_BOVIN;sp|Q3MHP1|UB2L3_BOVIN	tr|A0A3Q1MK32|A0A3Q1MK32_BOVIN Ubiquitin-conjugating enzyme E2 L3 OS=Bos taurus OX=9913 GN=UBE2L3 PE=1 SV=1;sp|Q3MHP1|UB2L3_BOVIN Ubiquitin-conjugating enzyme E2 L3 OS=Bos taurus OX=9913 GN=UBE2L3 PE=2 SV=1	17884	0	0	0	0	0	0	0	0	0	9283.4	0	0	0	0	0	0	0	0	0	0	0	0	0	0	0
tr|A0A452DI02|A0A452DI02_BOVIN;sp|Q3MHR0|LYPA1_BOVIN;tr|A0A3Q1M5Z8|A0A3Q1M5Z8_BOVIN;tr|G3MWX2|G3MWX2_BOVIN	tr|A0A452DI02|A0A452DI02_BOVIN Acyl-protein thioesterase 1 OS=Bos taurus OX=9913 GN=LYPLA1 PE=3 SV=1;sp|Q3MHR0|LYPA1_BOVIN Acyl-protein thioesterase 1 OS=Bos taurus OX=9913 GN=LYPLA1 PE=2 SV=1;tr|A0A3Q1M5Z8|A0A3Q1M5Z8_BOVIN Acyl-protein thioesterase 1 OS=B	23575	0	0	0	0	0	0	0	0	0	0	0	0	0	0	11602	0	0	0	0	0	17477	0	0	0	0
sp|Q3MHR7|ARPC2_BOVIN	sp|Q3MHR7|ARPC2_BOVIN Actin-related protein 2/3 complex subunit 2 OS=Bos taurus OX=9913 GN=ARPC2 PE=1 SV=1	34349	0.0027174	0	0	0	0	0	0	0	0	0	0	0	0	0	8070.1	0	0	0	0	0	0	0	0	0	0
sp|Q3MHX5|SUCB2_BOVIN	sp|Q3MHX5|SUCB2_BOVIN Succinate--CoA ligase [GDP-forming] subunit beta, mitochondrial OS=Bos taurus OX=9913 GN=SUCLG2 PE=2 SV=1	46.69	0	0	0	0	0	0	0	0	65498	49332	51108	43075	0	0	43089	0	0	65134	0	70895	66038	0	0	0	0
sp|Q3SWY2|ILK_BOVIN	sp|Q3SWY2|ILK_BOVIN Integrin-linked protein kinase OS=Bos taurus OX=9913 GN=ILK PE=2 SV=1	51447	0	0	0	0	0	0	0	0	0	0	0	0	0	0	0	0	0	3916.9	0	0	0	0	0	0	0
tr|A0A3Q1MQF2|A0A3Q1MQF2_BOVIN;tr|A0A3Q1MEI8|A0A3Q1MEI8_BOVIN;sp|Q3SYT8|NCPR_BOVIN;tr|A0A3S5ZP34|A0A3S5ZP34_BOVIN;tr|A0A3Q1M7U0|A0A3Q1M7U0_BOVIN	tr|A0A3Q1MQF2|A0A3Q1MQF2_BOVIN NADPH--cytochrome P450 reductase OS=Bos taurus OX=9913 GN=POR PE=3 SV=1;tr|A0A3Q1MEI8|A0A3Q1MEI8_BOVIN NADPH--cytochrome P450 reductase OS=Bos taurus OX=9913 GN=POR PE=3 SV=1;sp|Q3SYT8|NCPR_BOVIN NADPH--cytochrome P450 reduct	71925	0	0	0	0	0	0	0	0	24537	19629	0	32003	0	0	20801	0	0	17810	0	31303	0	0	0	0	0
sp|Q3SYU2|EF2_BOVIN;tr|A0A3Q1MM86|A0A3Q1MM86_BOVIN	sp|Q3SYU2|EF2_BOVIN Elongation factor 2 OS=Bos taurus OX=9913 GN=EEF2 PE=2 SV=3	95367	0	0	0	0	0	0	0	0	30032	28084	0	35801	0	0	27438	0	0	32634	0	35656	29620	0	0	0	0
tr|A6QLB7|A6QLB7_BOVIN;sp|Q3SYV4|CAP1_BOVIN	tr|A6QLB7|A6QLB7_BOVIN Adenylyl cyclase-associated protein OS=Bos taurus OX=9913 GN=CAP1 PE=2 SV=1;sp|Q3SYV4|CAP1_BOVIN Adenylyl cyclase-associated protein 1 OS=Bos taurus OX=9913 GN=CAP1 PE=2 SV=3	51201	0	0	0	0	0	0	0	0	0	2746.2	0	0	0	0	0	0	0	0	0	0	0	0	0	0	0
sp|Q3SYY7|OCAD2_BOVIN	sp|Q3SYY7|OCAD2_BOVIN OCIA domain-containing protein 2 OS=Bos taurus OX=9913 GN=OCIAD2 PE=2 SV=1	16845	0	0	0	0	0	0	0	0	0	0	0	0	0	0	0	0	0	0	0	0	0	0	0	0	14982
tr|G3N0T0|G3N0T0_BOVIN;tr|A0A3Q1MDR4|A0A3Q1MDR4_BOVIN;sp|Q3SZ18|HPRT_BOVIN	tr|G3N0T0|G3N0T0_BOVIN Hypoxanthine phosphoribosyltransferase OS=Bos taurus OX=9913 GN=LOC510369 PE=3 SV=1;tr|A0A3Q1MDR4|A0A3Q1MDR4_BOVIN Hypoxanthine phosphoribosyltransferase OS=Bos taurus OX=9913 GN=HPRT1 PE=1 SV=1;sp|Q3SZ18|HPRT_BOVIN Hypoxanthine-guan	24575	0	0	0	0	0	0	0	0	18587	0	0	0	0	0	0	0	0	0	0	0	0	0	0	0	0
tr|A0A3Q1M0L3|A0A3Q1M0L3_BOVIN;sp|Q3SZ54|IF4A1_BOVIN;sp|Q3SZ65|IF4A2_BOVIN	tr|A0A3Q1M0L3|A0A3Q1M0L3_BOVIN RNA helicase OS=Bos taurus OX=9913 GN=EIF4A2 PE=1 SV=1;sp|Q3SZ54|IF4A1_BOVIN Eukaryotic initiation factor 4A-I OS=Bos taurus OX=9913 GN=EIF4A1 PE=2 SV=1;sp|Q3SZ65|IF4A2_BOVIN Eukaryotic initiation factor 4A-II OS=Bos taurus O	41.96	0	0	0	0	0	0	0	0	18320	0	0	0	0	0	0	0	0	28352	0	0	22611	0	0	0	0
sp|Q3SZ62|PGAM1_BOVIN;tr|A0A3Q1MLW8|A0A3Q1MLW8_BOVIN	sp|Q3SZ62|PGAM1_BOVIN Phosphoglycerate mutase 1 OS=Bos taurus OX=9913 GN=PGAM1 PE=2 SV=3;tr|A0A3Q1MLW8|A0A3Q1MLW8_BOVIN Uncharacterized protein OS=Bos taurus OX=9913 PE=4 SV=1	28852	0	0	0	0	0	0	0	0	0	0	0	0	0	0	30179	0	0	23953	0	0	30348	0	0	0	0
sp|Q3SZB4|ACADM_BOVIN;tr|A0A3Q1MKZ2|A0A3Q1MKZ2_BOVIN	sp|Q3SZB4|ACADM_BOVIN Medium-chain specific acyl-CoA dehydrogenase, mitochondrial OS=Bos taurus OX=9913 GN=ACADM PE=2 SV=1;tr|A0A3Q1MKZ2|A0A3Q1MKZ2_BOVIN Acyl-CoA_dh_1 domain-containing protein OS=Bos taurus OX=9913 PE=4 SV=1	46573	0	142620	0	0	0	0	0	0	190280	142940	224380	122820	0	154390	138250	0	0	150060	0	153180	154000	176710	0	99094	210530
sp|Q3SZB7|F16P1_BOVIN;tr|A0A3Q1MK34|A0A3Q1MK34_BOVIN;sp|Q2KJJ9|F16P2_BOVIN	sp|Q3SZB7|F16P1_BOVIN Fructose-1,6-bisphosphatase 1 OS=Bos taurus OX=9913 GN=FBP1 PE=2 SV=3	36728	0	224340	0	0	0	0	0	0	178770	176620	29306	149500	0	81057	210250	0	0	200840	0	110030	217610	109310	0	0	78738
sp|Q3SZD7|CBR1_BOVIN;tr|A0A3Q1ML32|A0A3Q1ML32_BOVIN;tr|Q3T0T9|Q3T0T9_BOVIN	sp|Q3SZD7|CBR1_BOVIN Carbonyl reductase [NADPH] 1 OS=Bos taurus OX=9913 GN=CBR1 PE=2 SV=1;tr|A0A3Q1ML32|A0A3Q1ML32_BOVIN Carbonyl reductase [NADPH] 1 OS=Bos taurus OX=9913 GN=CBR1 PE=1 SV=1	30533	0	132750	0	0	0	0	0	99212	149320	205090	166180	193990	0	0	189380	0	0	186850	0	186280	277880	95978	0	0	153750
tr|F1ME15|F1ME15_BOVIN;sp|Q3SZE5|MLRV_BOVIN;tr|A0A3Q1N6P5|A0A3Q1N6P5_BOVIN	tr|F1ME15|F1ME15_BOVIN Myosin regulatory light chain 2, ventricular/cardiac muscle isoform OS=Bos taurus OX=9913 GN=MYL2 PE=4 SV=1;sp|Q3SZE5|MLRV_BOVIN Myosin regulatory light chain 2, ventricular/cardiac muscle isoform OS=Bos taurus OX=9913 GN=MYL2 PE=1 S	18904	0.0088832	11108	0	0	0	0	0	0	0	0	0	0	0	0	0	0	0	0	0	0	0	0	0	0	0
tr|A5D9B4|A5D9B4_BOVIN;sp|Q3SZF3|HNRH2_BOVIN	tr|A5D9B4|A5D9B4_BOVIN Heterogeneous nuclear ribonucleoprotein H2 OS=Bos taurus OX=9913 GN=HNRNPH2 PE=2 SV=1;sp|Q3SZF3|HNRH2_BOVIN Heterogeneous nuclear ribonucleoprotein H2 OS=Bos taurus OX=9913 GN=HNRNPH2 PE=2 SV=1	49249	0	0	0	0	0	0	0	0	0	0	0	0	0	0	0	0	0	0	0	0	2552.9	0	0	0	0
sp|Q3SZI4|1433T_BOVIN;tr|A0A3Q1MQS3|A0A3Q1MQS3_BOVIN;tr|A0A3Q1M2Q2|A0A3Q1M2Q2_BOVIN	sp|Q3SZI4|1433T_BOVIN 14-3-3 protein theta OS=Bos taurus OX=9913 GN=YWHAQ PE=1 SV=1;tr|A0A3Q1MQS3|A0A3Q1MQS3_BOVIN 14-3-3 protein theta OS=Bos taurus OX=9913 GN=YWHAQ PE=1 SV=1;tr|A0A3Q1M2Q2|A0A3Q1M2Q2_BOVIN 14_3_3 domain-containing protein OS=Bos taurus O	27764	0	0	0	0	0	0	0	0	0	0	0	22859	0	0	16568	0	0	0	0	0	8123.4	0	0	0	0
tr|A0A452DJG7|A0A452DJG7_BOVIN;sp|Q3SZI6|RPN2_BOVIN;tr|A0A3Q1MS82|A0A3Q1MS82_BOVIN	tr|A0A452DJG7|A0A452DJG7_BOVIN Dolichyl-diphosphooligosaccharide--protein glycosyltransferase subunit 2 OS=Bos taurus OX=9913 GN=RPN2 PE=3 SV=1;sp|Q3SZI6|RPN2_BOVIN Dolichyl-diphosphooligosaccharide--protein glycosyltransferase subunit 2 OS=Bos taurus OX=9	69201	0	0	0	0	0	0	0	0	0	0	0	0	0	0	0	0	0	0	0	13656	0	0	0	0	0
sp|Q3SZI8|IVD_BOVIN;tr|A0A452DI40|A0A452DI40_BOVIN	sp|Q3SZI8|IVD_BOVIN Isovaleryl-CoA dehydrogenase, mitochondrial OS=Bos taurus OX=9913 GN=IVD PE=2 SV=1;tr|A0A452DI40|A0A452DI40_BOVIN Butyryl-CoA dehydrogenase OS=Bos taurus OX=9913 GN=IVD PE=3 SV=1	46497	0	0	0	0	0	0	0	0	0	21000	0	0	0	0	0	0	0	20657	0	0	17938	0	0	0	0
sp|Q3SZJ0|ARLY_BOVIN;tr|A0A3Q1MI98|A0A3Q1MI98_BOVIN	sp|Q3SZJ0|ARLY_BOVIN Argininosuccinate lyase OS=Bos taurus OX=9913 GN=ASL PE=2 SV=1;tr|A0A3Q1MI98|A0A3Q1MI98_BOVIN Argininosuccinate lyase OS=Bos taurus OX=9913 GN=ASL PE=1 SV=1	52742	0	77876	0	0	0	0	0	0	77256	67390	71943	72358	0	0	78731	0	0	74724	0	29622	119180	0	0	0	0
sp|Q3SZK8|NHRF1_BOVIN	sp|Q3SZK8|NHRF1_BOVIN Na(+)/H(+) exchange regulatory cofactor NHE-RF1 OS=Bos taurus OX=9913 GN=SLC9A3R1 PE=2 SV=1	39603	0	0	0	0	0	0	0	0	0	0	0	0	0	0	0	0	0	0	0	0	14163	0	0	0	0
tr|G8JL05|G8JL05_BOVIN;sp|Q3SZL3|MBOA5_BOVIN	tr|G8JL05|G8JL05_BOVIN Lysophospholipid acyltransferase 5 OS=Bos taurus OX=9913 GN=LPCAT3 PE=4 SV=2;sp|Q3SZL3|MBOA5_BOVIN Lysophospholipid acyltransferase 5 OS=Bos taurus OX=9913 GN=LPCAT3 PE=2 SV=1	55803	0.007732	0	0	0	0	0	0	0	0	0	0	0	0	0	0	0	0	0	0	9485.1	0	0	0	0	0
sp|Q3SZV0|TTC36_BOVIN	sp|Q3SZV0|TTC36_BOVIN Tetratricopeptide repeat protein 36 OS=Bos taurus OX=9913 GN=TTC36 PE=2 SV=1	20558	0	10150	0	0	0	0	0	0	0	0	0	0	0	0	0	0	0	0	0	0	0	0	0	0	0
tr|F1MG05|F1MG05_BOVIN;sp|Q3SZV3|EF1G_BOVIN	tr|F1MG05|F1MG05_BOVIN Elongation factor 1-gamma OS=Bos taurus OX=9913 GN=EEF1G PE=4 SV=1;sp|Q3SZV3|EF1G_BOVIN Elongation factor 1-gamma OS=Bos taurus OX=9913 GN=EEF1G PE=2 SV=1	50361	0	0	0	0	0	0	0	0	12098	20557	0	13298	0	0	0	0	0	0	0	0	12410	0	0	0	0
sp|Q3SZV7|HEMO_BOVIN;tr|A0A452DI25|A0A452DI25_BOVIN;CON__Q3SZV7;tr|A0A3Q1N2E0|A0A3Q1N2E0_BOVIN	sp|Q3SZV7|HEMO_BOVIN Hemopexin OS=Bos taurus OX=9913 GN=HPX PE=2 SV=1;tr|A0A452DI25|A0A452DI25_BOVIN Hemopexin OS=Bos taurus OX=9913 GN=HPX PE=4 SV=1;;tr|A0A3Q1N2E0|A0A3Q1N2E0_BOVIN Hemopexin OS=Bos taurus OX=9913 GN=HPX PE=4 SV=1	52209	0	0	0	0	0	0	0	0	0	0	0	0	0	0	0	0	0	0	0	28015	0	0	0	0	0			+
sp|Q3SZX4|CAH3_BOVIN	sp|Q3SZX4|CAH3_BOVIN Carbonic anhydrase 3 OS=Bos taurus OX=9913 GN=CA3 PE=2 SV=3	29.37	0	71718	0	0	0	0	0	0	78157	53453	0	49385	0	0	76173	0	0	50912	0	98104	50132	0	0	0	131550
tr|F1MG20|F1MG20_BOVIN;sp|Q3T001|H17B6_BOVIN;tr|A0A3Q1M579|A0A3Q1M579_BOVIN;tr|A0A3Q1LTW0|A0A3Q1LTW0_BOVIN;tr|A0A3Q1N166|A0A3Q1N166_BOVIN	tr|F1MG20|F1MG20_BOVIN 17-beta-hydroxysteroid dehydrogenase type 6 OS=Bos taurus OX=9913 GN=HSD17B6 PE=3 SV=2;sp|Q3T001|H17B6_BOVIN 17-beta-hydroxysteroid dehydrogenase type 6 OS=Bos taurus OX=9913 GN=HSD17B6 PE=2 SV=1	36185	0	28916	0	0	0	0	0	0	41037	76808	0	27627	0	0	77750	0	0	87460	0	80541	23038	0	0	0	0
sp|Q3T035|ARPC3_BOVIN;tr|A0A3Q1MQH2|A0A3Q1MQH2_BOVIN	sp|Q3T035|ARPC3_BOVIN Actin-related protein 2/3 complex subunit 3 OS=Bos taurus OX=9913 GN=ARPC3 PE=1 SV=3;tr|A0A3Q1MQH2|A0A3Q1MQH2_BOVIN Actin-related protein 2/3 complex subunit 3 OS=Bos taurus OX=9913 GN=ARPC3 PE=1 SV=1	20546	0.0065104	0	0	0	0	0	0	0	0	0	0	0	0	0	0	0	0	0	0	0	3908.6	0	0	0	0
sp|Q3T054|RAN_BOVIN;tr|G3MZP2|G3MZP2_BOVIN;tr|G5E619|G5E619_BOVIN;tr|A0A3Q1M6P9|A0A3Q1M6P9_BOVIN	sp|Q3T054|RAN_BOVIN GTP-binding nuclear protein Ran OS=Bos taurus OX=9913 GN=RAN PE=2 SV=3;tr|G3MZP2|G3MZP2_BOVIN GTP-binding nuclear protein Ran OS=Bos taurus OX=9913 PE=3 SV=2;tr|G5E619|G5E619_BOVIN GTP-binding nuclear protein Ran OS=Bos taurus OX=9913 P	24423	0	0	0	0	0	0	0	0	0	0	0	0	0	0	0	0	0	0	0	0	0	0	0	0	40995
sp|Q3T057|RL23_BOVIN	sp|Q3T057|RL23_BOVIN 60S ribosomal protein L23 OS=Bos taurus OX=9913 GN=RPL23 PE=2 SV=2	14865	0	0	0	0	0	0	0	0	0	0	0	0	0	0	0	0	0	0	0	0	3781	0	0	0	0
tr|F1MHB8|F1MHB8_BOVIN;sp|Q3T063|NADC_BOVIN;tr|A0A3Q1M3Z8|A0A3Q1M3Z8_BOVIN	tr|F1MHB8|F1MHB8_BOVIN Nicotinate-nucleotide pyrophosphorylase [carboxylating] OS=Bos taurus OX=9913 GN=QPRT PE=3 SV=2;sp|Q3T063|NADC_BOVIN Nicotinate-nucleotide pyrophosphorylase [carboxylating] OS=Bos taurus OX=9913 GN=QPRT PE=2 SV=1;tr|A0A3Q1M3Z8|A0A3Q1	31157	0	0	0	0	0	0	0	0	10279	0	0	0	0	0	8087.6	0	0	0	0	0	0	0	0	0	0
tr|F1MX05|F1MX05_BOVIN;sp|Q3T067|SCPDL_BOVIN	tr|F1MX05|F1MX05_BOVIN Saccharopine dehydrogenase-like oxidoreductase OS=Bos taurus OX=9913 GN=SCCPDH PE=4 SV=2;sp|Q3T067|SCPDL_BOVIN Saccharopine dehydrogenase-like oxidoreductase OS=Bos taurus OX=9913 GN=SCCPDH PE=2 SV=1	47315	0.0026846	0	0	0	0	0	0	0	0	0	0	0	0	0	0	0	0	0	0	0	3991.7	0	0	0	0
sp|Q3T094|ETHE1_BOVIN	sp|Q3T094|ETHE1_BOVIN Persulfide dioxygenase ETHE1, mitochondrial OS=Bos taurus OX=9913 GN=ETHE1 PE=2 SV=1	27.9	0	20772	0	0	0	0	0	0	16853	20502	0	0	0	0	0	0	0	21018	0	0	0	0	0	0	0
sp|Q3T0B6|C1QBP_BOVIN	sp|Q3T0B6|C1QBP_BOVIN Complement component 1 Q subcomponent-binding protein, mitochondrial OS=Bos taurus OX=9913 GN=C1QBP PE=2 SV=1	30606	0	0	0	0	0	0	0	0	0	0	0	0	0	0	0	0	0	0	0	0	21119	0	0	0	0
tr|A0A3Q1N9S5|A0A3Q1N9S5_BOVIN;sp|Q3T0D0|HNRPK_BOVIN;tr|A0A3Q1NEH2|A0A3Q1NEH2_BOVIN	tr|A0A3Q1N9S5|A0A3Q1N9S5_BOVIN Heterogeneous nuclear ribonucleoprotein K OS=Bos taurus OX=9913 GN=HNRNPK PE=1 SV=1;sp|Q3T0D0|HNRPK_BOVIN Heterogeneous nuclear ribonucleoprotein K OS=Bos taurus OX=9913 GN=HNRNPK PE=2 SV=1	48001	0	16655	0	0	0	0	0	0	0	15783	0	0	0	0	0	0	0	27685	0	0	50861	0	0	0	0
sp|Q3T0D5|RL30_BOVIN;tr|A0A3Q1N7Q5|A0A3Q1N7Q5_BOVIN;tr|A0A452DIP9|A0A452DIP9_BOVIN	sp|Q3T0D5|RL30_BOVIN 60S ribosomal protein L30 OS=Bos taurus OX=9913 GN=RPL30 PE=3 SV=3;tr|A0A3Q1N7Q5|A0A3Q1N7Q5_BOVIN 60S ribosomal protein L30 OS=Bos taurus OX=9913 GN=RPL30 PE=3 SV=1;tr|A0A452DIP9|A0A452DIP9_BOVIN 60S ribosomal protein L30 OS=Bos taurus	12784	0	0	0	0	0	0	0	0	0	12558	0	0	0	0	12754	0	0	0	0	0	0	0	0	0	0
sp|Q3T0E0|ATOX1_BOVIN	sp|Q3T0E0|ATOX1_BOVIN Copper transport protein ATOX1 OS=Bos taurus OX=9913 GN=ATOX1 PE=3 SV=1	73654	0	0	0	0	0	0	0	0	0	0	0	0	0	0	0	0	0	12141	0	0	22202	0	0	0	0
tr|F1MJQ1|F1MJQ1_BOVIN;sp|Q3T0F5|RAB7A_BOVIN;tr|A0A3Q1M3K7|A0A3Q1M3K7_BOVIN;tr|A0A3Q1M3F1|A0A3Q1M3F1_BOVIN;tr|A0A3Q1LUM6|A0A3Q1LUM6_BOVIN	tr|F1MJQ1|F1MJQ1_BOVIN Ras-related protein Rab-7a OS=Bos taurus OX=9913 GN=RAB7A PE=1 SV=1;sp|Q3T0F5|RAB7A_BOVIN Ras-related protein Rab-7a OS=Bos taurus OX=9913 GN=RAB7A PE=2 SV=1;tr|A0A3Q1M3K7|A0A3Q1M3K7_BOVIN Ras-related protein Rab-7a OS=Bos taurus OX=	23516	0	0	0	0	0	0	0	0	0	0	0	0	0	0	0	0	0	0	0	0	5497.6	0	0	0	0
tr|F1N3H1|F1N3H1_BOVIN;tr|A0A3Q1NC75|A0A3Q1NC75_BOVIN;sp|Q3T0K1|CALU_BOVIN	tr|F1N3H1|F1N3H1_BOVIN Calumenin OS=Bos taurus OX=9913 GN=CALU PE=1 SV=1;tr|A0A3Q1NC75|A0A3Q1NC75_BOVIN Calumenin OS=Bos taurus OX=9913 GN=CALU PE=1 SV=1;sp|Q3T0K1|CALU_BOVIN Calumenin OS=Bos taurus OX=9913 GN=CALU PE=2 SV=1	37086	0	0	0	0	0	0	0	0	0	0	0	0	0	0	0	0	0	4005.2	0	0	0	0	0	0	0
sp|Q3T0K2|TCPG_BOVIN	sp|Q3T0K2|TCPG_BOVIN T-complex protein 1 subunit gamma OS=Bos taurus OX=9913 GN=CCT3 PE=1 SV=1	60585	0	0	0	0	0	0	0	0	0	0	0	0	0	0	0	0	0	0	0	0	4155	0	0	0	0
sp|Q3T0L2|ERP44_BOVIN;tr|A0A3Q1M5Q1|A0A3Q1M5Q1_BOVIN	sp|Q3T0L2|ERP44_BOVIN Endoplasmic reticulum resident protein 44 OS=Bos taurus OX=9913 GN=ERP44 PE=2 SV=1	46836	0	0	0	0	0	0	0	0	0	0	0	0	0	0	0	0	0	0	0	0	18210	0	0	0	0
tr|G3X7N4|G3X7N4_BOVIN;sp|Q3T0P6|PGK1_BOVIN;tr|A0A3Q1MPQ0|A0A3Q1MPQ0_BOVIN	tr|G3X7N4|G3X7N4_BOVIN Phosphoglycerate kinase OS=Bos taurus OX=9913 GN=PGK1 PE=1 SV=2;sp|Q3T0P6|PGK1_BOVIN Phosphoglycerate kinase 1 OS=Bos taurus OX=9913 GN=PGK1 PE=2 SV=3	43123	0	59486	0	0	0	0	0	0	50896	44462	0	48707	0	0	57846	0	0	48106	0	58166	67234	0	0	0	0
sp|Q3T0R7|THIM_BOVIN;tr|A0A3Q1MDH5|A0A3Q1MDH5_BOVIN;tr|A0A3Q1NEN2|A0A3Q1NEN2_BOVIN	sp|Q3T0R7|THIM_BOVIN 3-ketoacyl-CoA thiolase, mitochondrial OS=Bos taurus OX=9913 GN=ACAA2 PE=2 SV=1;tr|A0A3Q1MDH5|A0A3Q1MDH5_BOVIN 3-ketoacyl-CoA thiolase, mitochondrial OS=Bos taurus OX=9913 GN=ACAA2 PE=1 SV=1;tr|A0A3Q1NEN2|A0A3Q1NEN2_BOVIN 3-ketoacyl-Co	42131	0	594640	0	0	0	0	0	87736	329880	573140	180420	322850	0	45677	380320	0	0	399040	0	211490	312540	80264	0	0	32647
sp|Q3T0T7|SAR1B_BOVIN;sp|Q3T0D7|SAR1A_BOVIN	sp|Q3T0T7|SAR1B_BOVIN GTP-binding protein SAR1b OS=Bos taurus OX=9913 GN=SAR1B PE=2 SV=1;sp|Q3T0D7|SAR1A_BOVIN GTP-binding protein SAR1a OS=Bos taurus OX=9913 GN=SAR1A PE=2 SV=1	22409	0	0	0	0	0	0	0	0	0	0	0	0	0	0	0	0	0	0	0	0	13047	0	0	0	0
tr|A0A3Q1MHS3|A0A3Q1MHS3_BOVIN;sp|Q3T0V9|DEOC_BOVIN	tr|A0A3Q1MHS3|A0A3Q1MHS3_BOVIN 2-deoxy-D-ribose 5-phosphate aldolase OS=Bos taurus OX=9913 GN=DERA PE=4 SV=1;sp|Q3T0V9|DEOC_BOVIN Deoxyribose-phosphate aldolase OS=Bos taurus OX=9913 GN=DERA PE=2 SV=1	34934	0.0089172	0	0	0	0	0	0	0	0	0	0	0	0	0	0	0	0	0	0	0	3244.1	0	0	0	0
sp|Q3T0Y3|ST1B1_BOVIN;tr|A0A3Q1MTI3|A0A3Q1MTI3_BOVIN	sp|Q3T0Y3|ST1B1_BOVIN Sulfotransferase family cytosolic 1B member 1 OS=Bos taurus OX=9913 GN=SULT1B1 PE=2 SV=1;tr|A0A3Q1MTI3|A0A3Q1MTI3_BOVIN Sulfotransferase OS=Bos taurus OX=9913 GN=SULT1B1 PE=3 SV=1	34674	0	0	0	0	0	0	0	0	0	0	0	0	0	0	2349.2	0	0	0	0	0	0	0	0	0	0
sp|Q3T0Z7|DHPR_BOVIN;tr|A0A3Q1LU13|A0A3Q1LU13_BOVIN	sp|Q3T0Z7|DHPR_BOVIN Dihydropteridine reductase OS=Bos taurus OX=9913 GN=QDPR PE=2 SV=1;tr|A0A3Q1LU13|A0A3Q1LU13_BOVIN Dihydropteridine reductase OS=Bos taurus OX=9913 GN=QDPR PE=1 SV=1	25504	0	39862	0	0	0	0	0	0	29071	40775	0	0	0	0	36401	0	0	23864	0	0	26451	0	0	0	0
sp|Q3T100|MGST3_BOVIN;tr|A0A452DIG5|A0A452DIG5_BOVIN	sp|Q3T100|MGST3_BOVIN Microsomal glutathione S-transferase 3 OS=Bos taurus OX=9913 GN=MGST3 PE=2 SV=1;tr|A0A452DIG5|A0A452DIG5_BOVIN Microsomal glutathione S-transferase 3 OS=Bos taurus OX=9913 GN=MGST3 PE=4 SV=1	16884	0	0	0	0	0	0	0	0	0	0	0	0	0	0	0	0	0	0	0	33689	0	0	0	0	0
sp|Q3T114|RIDA_BOVIN;tr|A0A3Q1MM98|A0A3Q1MM98_BOVIN	sp|Q3T114|RIDA_BOVIN 2-iminobutanoate/2-iminopropanoate deaminase OS=Bos taurus OX=9913 GN=RIDA PE=2 SV=3;tr|A0A3Q1MM98|A0A3Q1MM98_BOVIN 2-iminobutanoate/2-iminopropanoate deaminase OS=Bos taurus OX=9913 PE=3 SV=1	14272	0	21937	0	0	0	0	0	0	18034	0	0	0	0	0	0	0	0	0	0	0	15254	0	0	0	0
sp|Q3T133|TMED9_BOVIN;tr|F1N6C2|F1N6C2_BOVIN	sp|Q3T133|TMED9_BOVIN Transmembrane emp24 domain-containing protein 9 OS=Bos taurus OX=9913 GN=TMED9 PE=1 SV=1	27298	0	0	0	0	0	0	0	0	0	0	0	0	0	0	0	0	0	0	0	0	6513.4	0	0	0	0
tr|A0A452DIW4|A0A452DIW4_BOVIN;sp|Q3T145|MDHC_BOVIN	tr|A0A452DIW4|A0A452DIW4_BOVIN Malate dehydrogenase OS=Bos taurus OX=9913 GN=MDH1 PE=1 SV=1;sp|Q3T145|MDHC_BOVIN Malate dehydrogenase, cytoplasmic OS=Bos taurus OX=9913 GN=MDH1 PE=2 SV=3	35855	0	0	0	0	0	0	0	0	15852	0	0	0	0	0	0	0	0	0	0	0	0	0	0	0	0
sp|Q3T149|HSPB1_BOVIN	sp|Q3T149|HSPB1_BOVIN Heat shock protein beta-1 OS=Bos taurus OX=9913 GN=HSPB1 PE=2 SV=1	22393	0	391850	0	0	0	0	0	143960	173380	148700	125120	158890	167710	0	144180	0	0	201670	0	118640	319610	121760	0	0	173910
sp|Q3T160|NPM_BOVIN;tr|A0A3Q1LR94|A0A3Q1LR94_BOVIN;tr|A0A3Q1LXL7|A0A3Q1LXL7_BOVIN;tr|F1MTV9|F1MTV9_BOVIN;tr|E1BCL3|E1BCL3_BOVIN	sp|Q3T160|NPM_BOVIN Nucleophosmin OS=Bos taurus OX=9913 GN=NPM1 PE=2 SV=1;tr|A0A3Q1LR94|A0A3Q1LR94_BOVIN Nucleoplasmin domain-containing protein OS=Bos taurus OX=9913 PE=3 SV=1;tr|A0A3Q1LXL7|A0A3Q1LXL7_BOVIN Nucleophosmin OS=Bos taurus OX=9913 GN=LOC511386	32703	0	0	0	0	0	0	0	0	0	0	0	0	0	0	0	0	0	0	0	0	12838	0	0	0	0
sp|Q3T165|PHB_BOVIN	sp|Q3T165|PHB_BOVIN Prohibitin OS=Bos taurus OX=9913 GN=PHB PE=2 SV=1	29804	0	0	0	0	0	0	0	0	25576	26273	0	0	0	0	24054	0	0	20655	0	0	29673	0	0	0	0
sp|Q3T169|RS3_BOVIN	sp|Q3T169|RS3_BOVIN 40S ribosomal protein S3 OS=Bos taurus OX=9913 GN=RPS3 PE=2 SV=1	26688	0	13557	0	0	0	0	0	0	14563	14470	0	0	0	0	14100	0	0	14338	0	0	11920	0	0	0	0
tr|A0A452DI87|A0A452DI87_BOVIN;sp|Q3T189|SDHB_BOVIN;tr|A0A3Q1LZ07|A0A3Q1LZ07_BOVIN	tr|A0A452DI87|A0A452DI87_BOVIN Succinate dehydrogenase [ubiquinone] iron-sulfur subunit, mitochondrial OS=Bos taurus OX=9913 GN=SDHB PE=3 SV=1;sp|Q3T189|SDHB_BOVIN Succinate dehydrogenase [ubiquinone] iron-sulfur subunit, mitochondrial OS=Bos taurus OX=991	29626	0	0	0	0	0	0	0	0	22347	34733	0	0	0	0	28436	0	0	36245	0	0	34864	0	0	0	0
tr|F1MTZ1|F1MTZ1_BOVIN;sp|Q3ZBA8|NDRG2_BOVIN	tr|F1MTZ1|F1MTZ1_BOVIN Protein NDRG2 OS=Bos taurus OX=9913 GN=NDRG2 PE=1 SV=3;sp|Q3ZBA8|NDRG2_BOVIN Protein NDRG2 OS=Bos taurus OX=9913 GN=NDRG2 PE=2 SV=1	38826	0	37102	0	0	0	0	0	0	22004	28060	0	0	0	0	31265	0	0	49934	0	0	20054	0	0	0	26575
sp|Q3ZBD3|PHS_BOVIN	sp|Q3ZBD3|PHS_BOVIN Pterin-4-alpha-carbinolamine dehydratase OS=Bos taurus OX=9913 GN=PCBD1 PE=3 SV=2	11985	0	45727	0	0	0	0	0	0	0	0	0	0	0	0	0	0	0	0	0	0	0	0	0	0	0
sp|Q3ZBE9|NSDHL_BOVIN	sp|Q3ZBE9|NSDHL_BOVIN Sterol-4-alpha-carboxylate 3-dehydrogenase, decarboxylating OS=Bos taurus OX=9913 GN=NSDHL PE=2 SV=1	39902	0	0	0	0	0	0	0	0	17922	22769	0	0	0	0	18144	0	0	20133	0	0	24981	0	0	0	0
tr|A0A452DIU3|A0A452DIU3_BOVIN;sp|Q3ZBF7|TEBP_BOVIN	tr|A0A452DIU3|A0A452DIU3_BOVIN Prostaglandin E synthase 3 OS=Bos taurus OX=9913 GN=PTGES3 PE=4 SV=1;sp|Q3ZBF7|TEBP_BOVIN Prostaglandin E synthase 3 OS=Bos taurus OX=9913 GN=PTGES3 PE=1 SV=1	18566	0	0	0	0	0	0	0	0	0	0	0	0	0	0	0	0	0	12204	0	0	0	0	0	0	0
sp|Q3ZBG0|PSA7_BOVIN;tr|E1BD83|E1BD83_BOVIN	sp|Q3ZBG0|PSA7_BOVIN Proteasome subunit alpha type-7 OS=Bos taurus OX=9913 GN=PSMA7 PE=1 SV=1	27869	0.005298	0	0	0	0	0	0	0	0	0	0	0	0	0	3323	0	0	0	0	0	0	0	0	0	0
sp|Q3ZBH0|TCPB_BOVIN;tr|A0A3Q1LV18|A0A3Q1LV18_BOVIN	sp|Q3ZBH0|TCPB_BOVIN T-complex protein 1 subunit beta OS=Bos taurus OX=9913 GN=CCT2 PE=1 SV=3;tr|A0A3Q1LV18|A0A3Q1LV18_BOVIN CCT-beta OS=Bos taurus OX=9913 GN=CCT2 PE=1 SV=1	57475	0	0	0	0	0	0	0	0	0	0	0	0	0	0	0	0	0	0	0	0	10839	0	0	0	0
sp|Q3ZBL1|MTND_BOVIN;tr|A0A3Q1N2K5|A0A3Q1N2K5_BOVIN;tr|A0A452DI27|A0A452DI27_BOVIN	sp|Q3ZBL1|MTND_BOVIN 1,2-dihydroxy-3-keto-5-methylthiopentene dioxygenase OS=Bos taurus OX=9913 GN=ADI1 PE=2 SV=2;tr|A0A3Q1N2K5|A0A3Q1N2K5_BOVIN 1,2-dihydroxy-3-keto-5-methylthiopentene dioxygenase OS=Bos taurus OX=9913 GN=ADI1 PE=3 SV=1;tr|A0A452DI27|A0A4	21487	0.0027778	0	0	0	0	0	0	0	0	0	0	0	0	0	0	0	0	8790.2	0	0	0	0	0	0	0
sp|Q3ZBS8|TIM8A_BOVIN	sp|Q3ZBS8|TIM8A_BOVIN Mitochondrial import inner membrane translocase subunit Tim8 A OS=Bos taurus OX=9913 GN=TIMM8A PE=3 SV=1	11014	0	0	0	0	0	0	0	0	0	0	0	0	0	0	0	0	0	0	0	0	6460.2	0	0	0	0
tr|A0A3Q1M0U9|A0A3Q1M0U9_BOVIN;tr|G3X757|G3X757_BOVIN;sp|Q3ZBT1|TERA_BOVIN	tr|A0A3Q1M0U9|A0A3Q1M0U9_BOVIN 15S Mg(2+)-ATPase p97 subunit OS=Bos taurus OX=9913 GN=VCP PE=3 SV=1;tr|G3X757|G3X757_BOVIN 15S Mg(2+)-ATPase p97 subunit OS=Bos taurus OX=9913 GN=VCP PE=3 SV=1;sp|Q3ZBT1|TERA_BOVIN Transitional endoplasmic reticulum ATPase O	88781	0	0	0	0	0	0	0	0	42160	0	0	21134	0	0	23148	0	0	0	0	0	34460	0	0	0	0
sp|Q3ZBU7|TBB4A_BOVIN	sp|Q3ZBU7|TBB4A_BOVIN Tubulin beta-4A chain OS=Bos taurus OX=9913 GN=TUBB4A PE=2 SV=1	49585	0	0	0	0	0	0	0	0	19904	21206	0	0	0	0	17632	0	0	24194	0	0	12496	0	0	0	0
sp|Q3ZBV8|SYTC_BOVIN	sp|Q3ZBV8|SYTC_BOVIN Threonine--tRNA ligase 1, cytoplasmic OS=Bos taurus OX=9913 GN=TARS1 PE=2 SV=1	83491	0	0	0	0	0	0	0	0	0	0	0	0	0	0	0	0	0	0	0	0	12350	0	0	0	0
sp|Q3ZBW2|HAOX2_BOVIN	sp|Q3ZBW2|HAOX2_BOVIN Hydroxyacid oxidase 2 OS=Bos taurus OX=9913 GN=HAO2 PE=2 SV=1	39252	0	0	0	0	0	0	0	0	0	0	0	17229	0	0	12317	0	0	36335	0	19991	0	0	0	0	0
tr|A0A3Q1ML02|A0A3Q1ML02_BOVIN;tr|A0A3Q1LW53|A0A3Q1LW53_BOVIN;sp|Q3ZBZ8|STIP1_BOVIN;tr|A0A3Q1LW78|A0A3Q1LW78_BOVIN;tr|A0A3Q1MJH4|A0A3Q1MJH4_BOVIN	tr|A0A3Q1ML02|A0A3Q1ML02_BOVIN Stress-induced-phosphoprotein 1 OS=Bos taurus OX=9913 GN=STIP1 PE=4 SV=1;tr|A0A3Q1LW53|A0A3Q1LW53_BOVIN Uncharacterized protein OS=Bos taurus OX=9913 PE=4 SV=1;sp|Q3ZBZ8|STIP1_BOVIN Stress-induced-phosphoprotein 1 OS=Bos taur	59733	0	0	0	0	0	0	0	0	0	0	0	0	0	0	0	0	0	0	0	0	9102.2	0	0	0	0
sp|Q3ZC07|ACTC_BOVIN;tr|A0A3Q1M558|A0A3Q1M558_BOVIN	sp|Q3ZC07|ACTC_BOVIN Actin, alpha cardiac muscle 1 OS=Bos taurus OX=9913 GN=ACTC1 PE=2 SV=1;tr|A0A3Q1M558|A0A3Q1M558_BOVIN Actin, alpha cardiac muscle 1 OS=Bos taurus OX=9913 GN=ACTC1 PE=3 SV=1	42019	0	158250	0	0	0	0	0	0	85578	122020	0	97732	0	0	106050	0	0	83455	0	0	94765	0	0	0	0
sp|Q3ZC33|GGLO_BOVIN	sp|Q3ZC33|GGLO_BOVIN L-gulonolactone oxidase OS=Bos taurus OX=9913 GN=GULO PE=2 SV=3	50282	0	0	0	0	0	0	0	0	61072	52252	35515	48280	0	0	45482	0	0	53886	0	55902	28170	0	0	0	62877
sp|Q3ZC42|ADHX_BOVIN;tr|A0A3Q1LSZ6|A0A3Q1LSZ6_BOVIN	sp|Q3ZC42|ADHX_BOVIN Alcohol dehydrogenase class-3 OS=Bos taurus OX=9913 GN=ADH5 PE=2 SV=1;tr|A0A3Q1LSZ6|A0A3Q1LSZ6_BOVIN S-(hydroxymethyl)glutathione dehydrogenase OS=Bos taurus OX=9913 GN=ADH5 PE=3 SV=1	39677	0	27261	0	0	0	0	0	0	21109	24440	0	18263	0	0	32103	0	0	23041	0	0	21632	0	0	0	0
sp|Q3ZC84|CNDP2_BOVIN;tr|A0A3Q1LW01|A0A3Q1LW01_BOVIN	sp|Q3ZC84|CNDP2_BOVIN Cytosolic non-specific dipeptidase OS=Bos taurus OX=9913 GN=CNDP2 PE=2 SV=1;tr|A0A3Q1LW01|A0A3Q1LW01_BOVIN Cytosolic non-specific dipeptidase OS=Bos taurus OX=9913 GN=CNDP2 PE=1 SV=1	52655	0	0	0	0	0	0	0	0	0	0	0	0	0	0	30330	0	0	0	0	0	0	0	0	0	0
sp|Q3ZCD0|CD81_BOVIN	sp|Q3ZCD0|CD81_BOVIN CD81 antigen OS=Bos taurus OX=9913 GN=CD81 PE=2 SV=1	25853	0.0077121	0	0	0	0	0	0	0	0	0	0	0	0	0	0	0	0	9063.7	0	0	0	0	0	0	0
sp|Q3ZCD7|TECR_BOVIN;tr|A0A3Q1LS26|A0A3Q1LS26_BOVIN;tr|A0A3Q1LZT2|A0A3Q1LZT2_BOVIN	sp|Q3ZCD7|TECR_BOVIN Very-long-chain enoyl-CoA reductase OS=Bos taurus OX=9913 GN=TECR PE=2 SV=1;tr|A0A3Q1LS26|A0A3Q1LS26_BOVIN Very-long-chain enoyl-CoA reductase OS=Bos taurus OX=9913 GN=TECR PE=3 SV=1;tr|A0A3Q1LZT2|A0A3Q1LZT2_BOVIN Very-long-chain enoyl	36072	0.0027933	0	0	0	0	0	0	0	0	0	0	0	0	0	8285.9	0	0	0	0	0	0	0	0	0	0
sp|Q3ZCH0|GRP75_BOVIN	sp|Q3ZCH0|GRP75_BOVIN Stress-70 protein, mitochondrial OS=Bos taurus OX=9913 GN=HSPA9 PE=2 SV=1	73741	0	57863	0	0	0	0	0	0	66518	61649	35683	78556	0	0	34018	0	0	56702	0	20096	126170	0	0	0	0
tr|A0A3Q1MTL6|A0A3Q1MTL6_BOVIN;tr|G3X861|G3X861_BOVIN;sp|Q3ZCI9|TCPQ_BOVIN	tr|A0A3Q1MTL6|A0A3Q1MTL6_BOVIN CCT-theta OS=Bos taurus OX=9913 GN=CCT8 PE=1 SV=1;tr|G3X861|G3X861_BOVIN CCT-theta OS=Bos taurus OX=9913 PE=3 SV=2;sp|Q3ZCI9|TCPQ_BOVIN T-complex protein 1 subunit theta OS=Bos taurus OX=9913 GN=CCT8 PE=1 SV=3	54688	0	0	0	0	0	0	0	0	0	0	0	0	0	0	0	0	0	2843.5	0	0	0	0	0	0	0
sp|Q3ZCJ2|AK1A1_BOVIN	sp|Q3ZCJ2|AK1A1_BOVIN Aldo-keto reductase family 1 member A1 OS=Bos taurus OX=9913 GN=AKR1A1 PE=2 SV=1	36617	0	45605	0	0	0	0	0	0	56153	42181	0	19746	0	0	71322	0	0	71468	0	25378	61658	0	0	0	0
tr|F1N455|F1N455_BOVIN;sp|Q3ZCJ8|CATC_BOVIN	tr|F1N455|F1N455_BOVIN Cathepsin C OS=Bos taurus OX=9913 GN=CTSC PE=3 SV=1;sp|Q3ZCJ8|CATC_BOVIN Dipeptidyl peptidase 1 OS=Bos taurus OX=9913 GN=CTSC PE=2 SV=1	51978	0	0	0	0	0	0	0	0	31392	0	0	70406	0	37696	35141	0	0	18778	0	16461	35731	0	0	0	41419
sp|Q3ZCK9|PSA4_BOVIN	sp|Q3ZCK9|PSA4_BOVIN Proteasome subunit alpha type-4 OS=Bos taurus OX=9913 GN=PSMA4 PE=1 SV=1	29483	0	0	0	0	0	0	0	0	0	0	0	0	0	0	0	0	0	0	0	0	0	0	0	0	9561.2
tr|A0A3Q1MAG5|A0A3Q1MAG5_BOVIN;tr|A0A3Q1MK57|A0A3Q1MK57_BOVIN;tr|Q2KJE7|Q2KJE7_BOVIN;sp|Q4U5R3|PSME1_BOVIN;tr|A0A3Q1M2Y4|A0A3Q1M2Y4_BOVIN	tr|A0A3Q1MAG5|A0A3Q1MAG5_BOVIN Proteasome activator complex subunit 1 OS=Bos taurus OX=9913 GN=PSME1 PE=3 SV=1;tr|A0A3Q1MK57|A0A3Q1MK57_BOVIN Proteasome activator complex subunit 1 OS=Bos taurus OX=9913 GN=PSME1 PE=3 SV=1;tr|Q2KJE7|Q2KJE7_BOVIN Proteasome	27542	0	0	0	0	0	0	0	0	0	0	0	0	0	0	0	0	0	0	0	0	18809	0	0	0	0
tr|A0A3Q1NMC5|A0A3Q1NMC5_BOVIN;tr|A0A3Q1NDD3|A0A3Q1NDD3_BOVIN;tr|A0A3Q1N3Q0|A0A3Q1N3Q0_BOVIN;sp|Q56JU9|RS24_BOVIN	tr|A0A3Q1NMC5|A0A3Q1NMC5_BOVIN 40S ribosomal protein S24 OS=Bos taurus OX=9913 GN=RPS24 PE=1 SV=1;tr|A0A3Q1NDD3|A0A3Q1NDD3_BOVIN 40S ribosomal protein S24 OS=Bos taurus OX=9913 GN=RPS24 PE=1 SV=1;tr|A0A3Q1N3Q0|A0A3Q1N3Q0_BOVIN 40S ribosomal protein S24 OS=	13605	0	0	0	0	0	0	0	0	0	0	0	0	0	0	0	0	0	0	0	0	0	0	0	0	11443
tr|A0A0A0MPA4|A0A0A0MPA4_BOVIN;tr|A0A3Q1MTI8|A0A3Q1MTI8_BOVIN;sp|Q56JX5|RS25_BOVIN	tr|A0A0A0MPA4|A0A0A0MPA4_BOVIN 40S ribosomal protein S25 OS=Bos taurus OX=9913 PE=3 SV=2;tr|A0A3Q1MTI8|A0A3Q1MTI8_BOVIN 40S ribosomal protein S25 OS=Bos taurus OX=9913 PE=3 SV=1;sp|Q56JX5|RS25_BOVIN 40S ribosomal protein S25 OS=Bos taurus OX=9913 GN=RPS25	13481	0	14854	0	0	0	0	0	0	0	0	0	0	0	0	0	0	0	0	0	0	8536.4	0	0	0	0
sp|Q56JX6|RS28_BOVIN	sp|Q56JX6|RS28_BOVIN 40S ribosomal protein S28 OS=Bos taurus OX=9913 GN=RPS28 PE=3 SV=1	78409	0	0	0	0	0	0	0	0	0	0	0	0	0	0	0	0	0	0	0	0	15294	0	0	0	0
tr|E1BCL5|E1BCL5_BOVIN;sp|Q56K14|RLA1_BOVIN	tr|E1BCL5|E1BCL5_BOVIN Uncharacterized protein OS=Bos taurus OX=9913 PE=3 SV=1;sp|Q56K14|RLA1_BOVIN 60S acidic ribosomal protein P1 OS=Bos taurus OX=9913 GN=RPLP1 PE=3 SV=1	11574	0	0	0	0	0	0	0	0	0	0	0	0	0	0	0	0	0	0	0	0	0	0	0	0	11917
sp|Q58D31|DHSO_BOVIN;tr|A0A3Q1M465|A0A3Q1M465_BOVIN;tr|A0A3Q1MUN0|A0A3Q1MUN0_BOVIN;tr|A0A3Q1NA36|A0A3Q1NA36_BOVIN	sp|Q58D31|DHSO_BOVIN Sorbitol dehydrogenase OS=Bos taurus OX=9913 GN=SORD PE=1 SV=3;tr|A0A3Q1M465|A0A3Q1M465_BOVIN Sorbitol dehydrogenase OS=Bos taurus OX=9913 GN=SORD PE=1 SV=1;tr|A0A3Q1MUN0|A0A3Q1MUN0_BOVIN Sorbitol dehydrogenase OS=Bos taurus OX=9913 GN	38099	0	182910	0	0	0	0	0	66051	114820	137130	46628	90850	0	0	109540	0	0	102820	0	129890	180970	34626	0	0	86710
tr|Q1RMM9|Q1RMM9_BOVIN;sp|Q58DH9|NAGAB_BOVIN	tr|Q1RMM9|Q1RMM9_BOVIN Alpha-galactosidase OS=Bos taurus OX=9913 GN=NAGA PE=2 SV=1;sp|Q58DH9|NAGAB_BOVIN Alpha-N-acetylgalactosaminidase OS=Bos taurus OX=9913 GN=NAGA PE=2 SV=1	46.56	0	0	0	0	0	0	0	0	0	0	0	0	0	0	0	0	0	0	0	0	8074	0	0	0	0
tr|A0JN77|A0JN77_BOVIN;sp|Q58DK4|TKFC_BOVIN;tr|A0A3Q1MGZ4|A0A3Q1MGZ4_BOVIN	tr|A0JN77|A0JN77_BOVIN ATP-dependent dihydroxyacetone kinase OS=Bos taurus OX=9913 GN=TKFC PE=2 SV=1;sp|Q58DK4|TKFC_BOVIN Triokinase/FMN cyclase OS=Bos taurus OX=9913 GN=TKFC PE=2 SV=1;tr|A0A3Q1MGZ4|A0A3Q1MGZ4_BOVIN ATP-dependent dihydroxyacetone kinase OS	59.16	0	31582	0	0	0	0	0	0	12132	23718	0	35565	0	0	71622	0	0	11845	0	0	36864	0	0	0	0
sp|Q58DK5|HEM2_BOVIN	sp|Q58DK5|HEM2_BOVIN Delta-aminolevulinic acid dehydratase OS=Bos taurus OX=9913 GN=ALAD PE=2 SV=1	36081	0	116850	0	0	0	0	0	0	128240	91575	0	123930	0	0	100640	0	0	86709	0	90830	88261	0	0	0	69614
sp|Q58DM8|ECHM_BOVIN;tr|A0A3Q1MLN1|A0A3Q1MLN1_BOVIN;tr|A0A3Q1MPG5|A0A3Q1MPG5_BOVIN	sp|Q58DM8|ECHM_BOVIN Enoyl-CoA hydratase, mitochondrial OS=Bos taurus OX=9913 GN=ECHS1 PE=2 SV=1;tr|A0A3Q1MLN1|A0A3Q1MLN1_BOVIN Enoyl-CoA hydratase, mitochondrial OS=Bos taurus OX=9913 GN=ECHS1 PE=1 SV=1;tr|A0A3Q1MPG5|A0A3Q1MPG5_BOVIN Enoyl-CoA hydratase,	31243	0	220850	0	0	0	0	0	222730	231540	365400	152470	318400	0	171620	205530	63703	0	307450	110030	321570	272920	197920	0	90793	327860
sp|Q58DQ3|RL6_BOVIN;tr|G3N2R1|G3N2R1_BOVIN	sp|Q58DQ3|RL6_BOVIN 60S ribosomal protein L6 OS=Bos taurus OX=9913 GN=RPL6 PE=2 SV=3;tr|G3N2R1|G3N2R1_BOVIN 60S ribosomal protein L6 OS=Bos taurus OX=9913 PE=3 SV=2	32689	0.0027322	0	0	0	0	0	0	0	0	2359.9	0	0	0	0	0	0	0	0	0	0	0	0	0	0	0
tr|A0A3Q1N238|A0A3Q1N238_BOVIN;tr|F1MZ38|F1MZ38_BOVIN;sp|Q58DR8|SUCA_BOVIN	tr|A0A3Q1N238|A0A3Q1N238_BOVIN Succinate--CoA ligase [ADP/GDP-forming] subunit alpha, mitochondrial OS=Bos taurus OX=9913 GN=SUCLG1 PE=3 SV=1;tr|F1MZ38|F1MZ38_BOVIN Succinate--CoA ligase [ADP/GDP-forming] subunit alpha, mitochondrial OS=Bos taurus OX=9913	34986	0	0	0	0	0	0	0	0	16546	11521	0	0	0	0	15689	0	0	0	0	0	16355	0	0	0	0
sp|Q58DU7|SH3L1_BOVIN	sp|Q58DU7|SH3L1_BOVIN SH3 domain-binding glutamic acid-rich-like protein OS=Bos taurus OX=9913 GN=SH3BGRL PE=3 SV=1	12776	0	0	0	0	0	0	0	0	0	0	0	0	0	0	0	0	0	0	0	0	4561.8	0	0	0	0
sp|Q59HJ6|LONM_BOVIN;tr|A0A140T842|A0A140T842_BOVIN;tr|A0A3Q1LU64|A0A3Q1LU64_BOVIN	sp|Q59HJ6|LONM_BOVIN Lon protease homolog, mitochondrial OS=Bos taurus OX=9913 GN=LONP1 PE=1 SV=1;tr|A0A140T842|A0A140T842_BOVIN Lon protease homolog, mitochondrial OS=Bos taurus OX=9913 GN=LONP1 PE=3 SV=2;tr|A0A3Q1LU64|A0A3Q1LU64_BOVIN Lon protease homolo	106.67	0.0052701	0	0	0	0	0	0	0	0	0	0	0	0	0	0	0	0	0	0	0	2319.4	0	0	0	0
sp|Q5E946|PARK7_BOVIN	sp|Q5E946|PARK7_BOVIN Parkinson disease protein 7 homolog OS=Bos taurus OX=9913 GN=PARK7 PE=2 SV=1	20035	0	31710	0	0	0	0	0	0	37008	31527	0	0	0	0	25797	0	0	24108	0	35745	27232	0	0	0	0
sp|Q5E947|PRDX1_BOVIN;tr|A0A3Q1MIR5|A0A3Q1MIR5_BOVIN	sp|Q5E947|PRDX1_BOVIN Peroxiredoxin-1 OS=Bos taurus OX=9913 GN=PRDX1 PE=2 SV=1	22209	0	0	0	0	0	0	0	0	0	0	0	0	0	0	0	0	0	0	0	0	14557	0	0	0	0
sp|Q5E956|TPIS_BOVIN;tr|A0A452DIX3|A0A452DIX3_BOVIN	sp|Q5E956|TPIS_BOVIN Triosephosphate isomerase OS=Bos taurus OX=9913 GN=TPI1 PE=2 SV=3;tr|A0A452DIX3|A0A452DIX3_BOVIN Triosephosphate isomerase OS=Bos taurus OX=9913 GN=TPI1 PE=3 SV=1	26689	0	99034	0	0	0	0	0	0	111480	105170	0	85487	0	0	120300	0	0	94380	0	65592	151700	0	0	0	0
sp|Q5E958|RS8_BOVIN;tr|A0A3Q1LPB5|A0A3Q1LPB5_BOVIN	sp|Q5E958|RS8_BOVIN 40S ribosomal protein S8 OS=Bos taurus OX=9913 GN=RPS8 PE=2 SV=3;tr|A0A3Q1LPB5|A0A3Q1LPB5_BOVIN 40S ribosomal protein S8 OS=Bos taurus OX=9913 GN=RPS8 PE=1 SV=1	24205	0.0065703	0	0	0	0	0	0	0	0	0	0	0	0	0	0	0	0	0	0	0	4574.4	0	0	0	0
sp|Q5E971|TMEDA_BOVIN	sp|Q5E971|TMEDA_BOVIN Transmembrane emp24 domain-containing protein 10 OS=Bos taurus OX=9913 GN=TMED10 PE=2 SV=1	24827	0	0	0	0	0	0	0	0	0	11588	0	0	0	0	6920.2	0	0	0	0	0	0	0	0	0	0
sp|Q5E983|EF1B_BOVIN;tr|A0A3Q1LLH1|A0A3Q1LLH1_BOVIN	sp|Q5E983|EF1B_BOVIN Elongation factor 1-beta OS=Bos taurus OX=9913 GN=EEF1B PE=2 SV=3;tr|A0A3Q1LLH1|A0A3Q1LLH1_BOVIN Uncharacterized protein OS=Bos taurus OX=9913 PE=3 SV=1	24804	0	27667	0	0	0	0	0	0	0	0	0	0	0	0	0	0	0	0	0	0	12949	0	0	0	0
sp|Q5E984|TCTP_BOVIN;tr|A0A452DID1|A0A452DID1_BOVIN	sp|Q5E984|TCTP_BOVIN Translationally-controlled tumor protein OS=Bos taurus OX=9913 GN=TPT1 PE=2 SV=1;tr|A0A452DID1|A0A452DID1_BOVIN Translationally-controlled tumor protein OS=Bos taurus OX=9913 GN=TPT1 PE=3 SV=1	19581	0.0039894	0	0	0	0	0	0	0	0	0	0	0	0	0	0	0	0	5395.9	0	0	0	0	0	0	0
sp|Q5E987|PSA5_BOVIN	sp|Q5E987|PSA5_BOVIN Proteasome subunit alpha type-5 OS=Bos taurus OX=9913 GN=PSMA5 PE=1 SV=1	26411	0	0	0	0	0	0	0	0	16662	0	0	0	0	0	0	0	0	20415	0	22833	0	0	0	0	0
sp|Q5E988|RS5_BOVIN	sp|Q5E988|RS5_BOVIN 40S ribosomal protein S5 OS=Bos taurus OX=9913 GN=RPS5 PE=2 SV=3	22876	0	0	0	0	0	0	0	0	0	0	0	0	0	0	0	0	0	0	0	0	6072.4	0	0	0	0
sp|Q5E9A3|PCBP1_BOVIN;tr|A0A452DKH0|A0A452DKH0_BOVIN;tr|A0A3Q1M0T4|A0A3Q1M0T4_BOVIN;tr|A0A3Q1MU31|A0A3Q1MU31_BOVIN;tr|Q3SYT9|Q3SYT9_BOVIN;tr|A0A3Q1MTU9|A0A3Q1MTU9_BOVIN;tr|A0A3Q1N8C6|A0A3Q1N8C6_BOVIN;tr|Q17QV0|Q17QV0_BOVIN;tr|A0A3Q1MDS1|A0A3Q1MDS1_BOVIN;tr|A0A3Q1LPY4|A0A3Q1LPY4_BOVIN;tr|A0A3Q1LX34|A0A3Q1LX34_BOVIN	sp|Q5E9A3|PCBP1_BOVIN Poly(rC)-binding protein 1 OS=Bos taurus OX=9913 GN=PCBP1 PE=2 SV=1;tr|A0A452DKH0|A0A452DKH0_BOVIN Poly(rC)-binding protein 1 OS=Bos taurus OX=9913 GN=PCBP1 PE=4 SV=1	37497	0	13205	0	0	0	0	0	0	0	15524	0	0	0	0	0	0	0	0	0	0	0	0	0	0	0
sp|Q5E9B1|LDHB_BOVIN;tr|A0A3Q1M5R4|A0A3Q1M5R4_BOVIN;tr|A0A3Q1M4R3|A0A3Q1M4R3_BOVIN	sp|Q5E9B1|LDHB_BOVIN L-lactate dehydrogenase B chain OS=Bos taurus OX=9913 GN=LDHB PE=2 SV=4;tr|A0A3Q1M5R4|A0A3Q1M5R4_BOVIN L-lactate dehydrogenase OS=Bos taurus OX=9913 GN=LDHB PE=1 SV=1;tr|A0A3Q1M4R3|A0A3Q1M4R3_BOVIN L-lactate dehydrogenase OS=Bos taurus	36723	0	51556	0	0	0	0	0	0	123830	56676	0	65639	0	0	109040	0	0	47346	0	32598	40705	0	0	0	23472
tr|A0A452DHL8|A0A452DHL8_BOVIN;sp|Q5E9D6|HDHD3_BOVIN	tr|A0A452DHL8|A0A452DHL8_BOVIN Haloacid dehalogenase-like hydrolase domain-containing protein 3 OS=Bos taurus OX=9913 GN=HDHD3 PE=4 SV=1;sp|Q5E9D6|HDHD3_BOVIN Haloacid dehalogenase-like hydrolase domain-containing protein 3 OS=Bos taurus OX=9913 GN=HDHD3 P	27892	0	0	0	0	0	0	0	0	8269.4	0	0	0	0	0	0	0	0	0	0	0	0	0	0	0	0
sp|Q5E9F5|TAGL2_BOVIN;tr|A0A3Q1LKJ1|A0A3Q1LKJ1_BOVIN;tr|A0A452DI04|A0A452DI04_BOVIN;tr|A0A3Q1MWG5|A0A3Q1MWG5_BOVIN;sp|Q3ZBY2|TAGL3_BOVIN	sp|Q5E9F5|TAGL2_BOVIN Transgelin-2 OS=Bos taurus OX=9913 GN=TAGLN2 PE=2 SV=3	22426	0	45494	0	0	0	0	0	0	42180	41405	0	41569	0	0	37444	0	0	42341	0	61704	43761	0	0	0	0
sp|Q5E9F7|COF1_BOVIN	sp|Q5E9F7|COF1_BOVIN Cofilin-1 OS=Bos taurus OX=9913 GN=CFL1 PE=2 SV=3	18518	0	82326	0	0	0	0	0	0	61951	50434	0	41598	0	0	88190	0	0	62071	0	55886	74124	75665	0	0	61837
tr|A0A3Q1N568|A0A3Q1N568_BOVIN;sp|Q5E9G3|PSME2_BOVIN;tr|F1MU19|F1MU19_BOVIN	tr|A0A3Q1N568|A0A3Q1N568_BOVIN Proteasome activator complex subunit 2 OS=Bos taurus OX=9913 GN=PSME2 PE=1 SV=1;sp|Q5E9G3|PSME2_BOVIN Proteasome activator complex subunit 2 OS=Bos taurus OX=9913 GN=PSME2 PE=1 SV=3;tr|F1MU19|F1MU19_BOVIN Proteasome activator	26674	0.00894	0	0	0	0	0	0	0	0	0	0	0	0	0	0	0	0	17990	0	0	0	0	0	0	0
sp|Q5E9J1|HNRPF_BOVIN;tr|E1BF20|E1BF20_BOVIN;tr|A0A3Q1LU71|A0A3Q1LU71_BOVIN;tr|A0A3Q1MIG4|A0A3Q1MIG4_BOVIN;tr|A0A3Q1N348|A0A3Q1N348_BOVIN;tr|A0A3Q1MIM4|A0A3Q1MIM4_BOVIN	sp|Q5E9J1|HNRPF_BOVIN Heterogeneous nuclear ribonucleoprotein F OS=Bos taurus OX=9913 GN=HNRNPF PE=2 SV=3;tr|E1BF20|E1BF20_BOVIN Heterogeneous nuclear ribonucleoprotein H1 OS=Bos taurus OX=9913 GN=HNRNPH1 PE=1 SV=3;tr|A0A3Q1LU71|A0A3Q1LU71_BOVIN Heterogene	45688	0	0	0	0	0	0	0	0	0	14685	0	0	0	0	15679	0	0	0	0	0	13627	0	0	0	0
sp|Q5E9J5|DHCR7_BOVIN	sp|Q5E9J5|DHCR7_BOVIN 7-dehydrocholesterol reductase OS=Bos taurus OX=9913 GN=DHCR7 PE=2 SV=1	54271	0.0064599	0	0	0	0	0	0	0	0	0	0	0	0	0	0	0	0	0	0	9317.3	0	0	0	0	0
tr|A0A452DHV9|A0A452DHV9_BOVIN;sp|Q5E9K0|PSB2_BOVIN	tr|A0A452DHV9|A0A452DHV9_BOVIN Proteasome subunit beta OS=Bos taurus OX=9913 GN=PSMB2 PE=1 SV=1;sp|Q5E9K0|PSB2_BOVIN Proteasome subunit beta type-2 OS=Bos taurus OX=9913 GN=PSMB2 PE=1 SV=1	21987	0	0	0	0	0	0	0	0	0	0	0	0	0	0	0	0	0	0	0	0	0	0	0	0	11618
sp|Q5E9M8|SFXN1_BOVIN;tr|A0A3Q1NB55|A0A3Q1NB55_BOVIN;tr|A0A3Q1N6D4|A0A3Q1N6D4_BOVIN	sp|Q5E9M8|SFXN1_BOVIN Sideroflexin-1 OS=Bos taurus OX=9913 GN=SFXN1 PE=2 SV=3;tr|A0A3Q1NB55|A0A3Q1NB55_BOVIN Sidoreflexin OS=Bos taurus OX=9913 GN=SFXN1 PE=1 SV=1;tr|A0A3Q1N6D4|A0A3Q1N6D4_BOVIN Sideroflexin-1 OS=Bos taurus OX=9913 GN=SFXN1 PE=1 SV=1	35689	0	0	0	0	0	0	0	0	0	0	0	0	0	0	0	0	0	0	0	0	3573.3	0	0	0	0
tr|A0A140T896|A0A140T896_BOVIN;sp|Q5E9P9|GLYC_BOVIN;tr|A0A3Q1LKF4|A0A3Q1LKF4_BOVIN	tr|A0A140T896|A0A140T896_BOVIN Serine hydroxymethyltransferase OS=Bos taurus OX=9913 GN=SHMT1 PE=3 SV=1;sp|Q5E9P9|GLYC_BOVIN Serine hydroxymethyltransferase, cytosolic OS=Bos taurus OX=9913 GN=SHMT1 PE=2 SV=3;tr|A0A3Q1LKF4|A0A3Q1LKF4_BOVIN Serine hydroxyme	52968	0	168900	0	0	0	0	0	112690	177690	264940	229580	187730	276700	106300	198770	0	94668	179840	0	254790	154190	166670	0	0	178290
sp|Q5EA20|HPPD_BOVIN;tr|A0A3Q1N2P4|A0A3Q1N2P4_BOVIN;tr|A0A3Q1LG51|A0A3Q1LG51_BOVIN	sp|Q5EA20|HPPD_BOVIN 4-hydroxyphenylpyruvate dioxygenase OS=Bos taurus OX=9913 GN=HPD PE=2 SV=3;tr|A0A3Q1N2P4|A0A3Q1N2P4_BOVIN 4-hydroxyphenylpyruvate dioxygenase OS=Bos taurus OX=9913 GN=HPD PE=1 SV=1;tr|A0A3Q1LG51|A0A3Q1LG51_BOVIN 4-hydroxyphenylpyruvate	44963	0	232700	0	0	0	0	0	72343	227520	204710	98253	310070	158560	228490	319580	0	108530	291740	0	179920	149380	0	0	104480	191160
sp|Q5EA61|KCRB_BOVIN	sp|Q5EA61|KCRB_BOVIN Creatine kinase B-type OS=Bos taurus OX=9913 GN=CKB PE=1 SV=1	42719	0	19915	0	0	0	0	0	0	0	0	0	0	0	0	22011	0	0	34867	0	18688	16494	0	0	0	0
sp|Q5EA79|GALM_BOVIN	sp|Q5EA79|GALM_BOVIN Galactose mutarotase OS=Bos taurus OX=9913 GN=GALM PE=2 SV=1	37614	0	0	0	0	0	0	0	0	30381	20855	0	24971	0	0	22564	0	0	22607	0	0	45924	0	0	0	0
sp|Q5EA88|GPDA_BOVIN;tr|A0A452DJJ3|A0A452DJJ3_BOVIN;tr|A0A3Q1M9X3|A0A3Q1M9X3_BOVIN;tr|A0A3Q1MUU4|A0A3Q1MUU4_BOVIN;tr|F6QT01|F6QT01_BOVIN;tr|A0A3Q1LWU8|A0A3Q1LWU8_BOVIN;tr|A6QQR7|A6QQR7_BOVIN	sp|Q5EA88|GPDA_BOVIN Glycerol-3-phosphate dehydrogenase [NAD(+)], cytoplasmic OS=Bos taurus OX=9913 GN=GPD1 PE=2 SV=3;tr|A0A452DJJ3|A0A452DJJ3_BOVIN Glycerol-3-phosphate dehydrogenase [NAD(+)] OS=Bos taurus OX=9913 GN=GPD1 PE=3 SV=1;tr|A0A3Q1M9X3|A0A3Q1M9X	37647	0	78117	0	0	0	0	0	0	102710	86187	0	73655	0	0	88896	0	0	89212	0	105190	88701	0	0	0	0
tr|A0A140T866|A0A140T866_BOVIN;sp|Q5EAD2|SERA_BOVIN	tr|A0A140T866|A0A140T866_BOVIN D-3-phosphoglycerate dehydrogenase OS=Bos taurus OX=9913 GN=PHGDH PE=1 SV=1;sp|Q5EAD2|SERA_BOVIN D-3-phosphoglycerate dehydrogenase OS=Bos taurus OX=9913 GN=PHGDH PE=2 SV=3	56351	0	59108	0	0	0	0	0	29250	148060	119890	40338	78680	63542	0	126160	0	0	101210	0	23334	116570	0	0	0	28944
sp|Q5I597|BHMT1_BOVIN;tr|A0A452DHV7|A0A452DHV7_BOVIN;tr|A0A3Q1NDS5|A0A3Q1NDS5_BOVIN	sp|Q5I597|BHMT1_BOVIN Betaine--homocysteine S-methyltransferase 1 OS=Bos taurus OX=9913 GN=BHMT PE=2 SV=1;tr|A0A452DHV7|A0A452DHV7_BOVIN Betaine--homocysteine S-methyltransferase 1 OS=Bos taurus OX=9913 GN=BHMT PE=4 SV=1	44878	0	0	0	0	0	0	0	0	32424	25227	0	0	0	0	0	0	0	21857	0	0	0	0	0	0	0
sp|Q5KR47|TPM3_BOVIN;tr|A0A3Q1LTF6|A0A3Q1LTF6_BOVIN;tr|A0A3Q1MKG1|A0A3Q1MKG1_BOVIN	sp|Q5KR47|TPM3_BOVIN Tropomyosin alpha-3 chain OS=Bos taurus OX=9913 GN=TPM3 PE=2 SV=1	32818	0	57708	0	0	0	0	0	0	32171	48438	41324	36513	0	0	51828	0	0	52613	0	36473	57556	0	0	0	0
sp|Q6EWQ7|IF5A1_BOVIN;tr|F1MN49|F1MN49_BOVIN	sp|Q6EWQ7|IF5A1_BOVIN Eukaryotic translation initiation factor 5A-1 OS=Bos taurus OX=9913 GN=EIF5A PE=2 SV=3;tr|F1MN49|F1MN49_BOVIN Eukaryotic translation initiation factor 5A OS=Bos taurus OX=9913 GN=EIF5A2 PE=3 SV=2	16832	0	0	0	0	0	0	0	0	15166	0	0	17200	0	27340	11087	0	0	9608.4	0	14012	0	0	0	0	0
sp|Q6QRN6|NNRE_BOVIN;tr|A0A3Q1MF13|A0A3Q1MF13_BOVIN	sp|Q6QRN6|NNRE_BOVIN NAD(P)H-hydrate epimerase OS=Bos taurus OX=9913 GN=NAXE PE=2 SV=1;tr|A0A3Q1MF13|A0A3Q1MF13_BOVIN NAD(P)H-hydrate epimerase OS=Bos taurus OX=9913 GN=NAXE PE=3 SV=1	31363	0.005284	0	0	0	0	0	0	0	0	0	0	0	0	0	5247	0	0	0	0	0	0	0	0	0	0
tr|G5E507|G5E507_BOVIN;sp|Q76LV1|HS90B_BOVIN;tr|G3N2V5|G3N2V5_BOVIN	tr|G5E507|G5E507_BOVIN Heat shock protein HSP 90-beta OS=Bos taurus OX=9913 GN=HSP90AB1 PE=1 SV=2;sp|Q76LV1|HS90B_BOVIN Heat shock protein HSP 90-beta OS=Bos taurus OX=9913 GN=HSP90AB1 PE=2 SV=3	81722	0	0	0	0	0	0	0	0	0	0	0	0	0	0	0	0	0	0	0	0	44029	0	0	0	0
sp|Q76LV2|HS90A_BOVIN;tr|A0A452DI85|A0A452DI85_BOVIN;tr|A0A3Q1MBX2|A0A3Q1MBX2_BOVIN;tr|A0A3Q1LTQ4|A0A3Q1LTQ4_BOVIN	sp|Q76LV2|HS90A_BOVIN Heat shock protein HSP 90-alpha OS=Bos taurus OX=9913 GN=HSP90AA1 PE=1 SV=3;tr|A0A452DI85|A0A452DI85_BOVIN Heat shock protein HSP 90-alpha OS=Bos taurus OX=9913 GN=HSP90AA1 PE=1 SV=1	84.73	0	57745	0	0	0	0	0	0	90513	96976	0	65513	0	0	81607	0	0	81831	0	0	101160	0	0	0	0
sp|Q863B3|SND1_BOVIN;tr|A0A3Q1MBN7|A0A3Q1MBN7_BOVIN	sp|Q863B3|SND1_BOVIN Staphylococcal nuclease domain-containing protein 1 OS=Bos taurus OX=9913 GN=SND1 PE=1 SV=1;tr|A0A3Q1MBN7|A0A3Q1MBN7_BOVIN Staphylococcal nuclease domain-containing protein OS=Bos taurus OX=9913 GN=SND1 PE=1 SV=1	101.99	0	0	0	0	0	0	0	0	0	0	0	0	0	0	6869.7	0	0	0	0	0	0	0	0	0	0
sp|Q8HYJ9|FMO3_BOVIN;tr|A0A3Q1LWL7|A0A3Q1LWL7_BOVIN;tr|Q3SZW0|Q3SZW0_BOVIN;tr|G3X862|G3X862_BOVIN;tr|G5E5J8|G5E5J8_BOVIN	sp|Q8HYJ9|FMO3_BOVIN Dimethylaniline monooxygenase [N-oxide-forming] 3 OS=Bos taurus OX=9913 GN=FMO3 PE=2 SV=1;tr|A0A3Q1LWL7|A0A3Q1LWL7_BOVIN Dimethylaniline monooxygenase [N-oxide-forming] OS=Bos taurus OX=9913 GN=FMO3 PE=1 SV=1;tr|Q3SZW0|Q3SZW0_BOVIN Fla	60092	0	83930	0	0	0	108200	0	0	70558	73217	0	65586	0	0	54515	0	66468	72286	0	118990	70213	0	0	0	70296
tr|F1MZD5|F1MZD5_BOVIN;sp|Q8SPU8|DHRS4_BOVIN	tr|F1MZD5|F1MZD5_BOVIN Dehydrogenase/reductase SDR family member 4 OS=Bos taurus OX=9913 GN=DHRS4 PE=3 SV=2;sp|Q8SPU8|DHRS4_BOVIN Dehydrogenase/reductase SDR family member 4 OS=Bos taurus OX=9913 GN=DHRS4 PE=2 SV=2	29454	0	64474	0	0	0	0	0	0	82250	97614	39789	127500	0	0	77469	0	0	93359	0	93039	93744	104760	0	0	0
sp|Q8SPX7|CRYL1_BOVIN;tr|A0A3Q1MBW0|A0A3Q1MBW0_BOVIN	sp|Q8SPX7|CRYL1_BOVIN Lambda-crystallin homolog OS=Bos taurus OX=9913 GN=CRYL1 PE=2 SV=3;tr|A0A3Q1MBW0|A0A3Q1MBW0_BOVIN Lambda-crystallin homolog OS=Bos taurus OX=9913 GN=CRYL1 PE=3 SV=1	35071	0.0064683	0	0	0	0	0	0	0	0	0	0	0	0	0	7230	0	0	0	0	0	0	0	0	0	0
tr|A0A3Q1M4I4|A0A3Q1M4I4_BOVIN;sp|Q8SQ21|HINT2_BOVIN;tr|A0A3Q1MXK6|A0A3Q1MXK6_BOVIN	tr|A0A3Q1M4I4|A0A3Q1M4I4_BOVIN Histidine triad nucleotide-binding protein 2, mitochondrial OS=Bos taurus OX=9913 GN=HINT2 PE=1 SV=1;sp|Q8SQ21|HINT2_BOVIN Histidine triad nucleotide-binding protein 2, mitochondrial OS=Bos taurus OX=9913 GN=HINT2 PE=2 SV=1;t	16433	0	80461	0	0	0	0	0	0	39270	34519	0	0	0	0	37190	0	0	30730	0	0	103290	0	0	0	0
tr|A6QNW8|A6QNW8_BOVIN;sp|Q8SQA4|AGRE5_BOVIN;tr|A0A3Q1LKL7|A0A3Q1LKL7_BOVIN;tr|F6R6T6|F6R6T6_BOVIN;tr|F1MCN3|F1MCN3_BOVIN;tr|A0A3Q1M0R0|A0A3Q1M0R0_BOVIN	tr|A6QNW8|A6QNW8_BOVIN Adhesion G protein-coupled receptor E5 OS=Bos taurus OX=9913 GN=ADGRE5 PE=2 SV=1;sp|Q8SQA4|AGRE5_BOVIN Adhesion G protein-coupled receptor E5 OS=Bos taurus OX=9913 GN=ADGRE5 PE=2 SV=1;tr|A0A3Q1LKL7|A0A3Q1LKL7_BOVIN Adhesion G protein	80304	0	0	0	0	0	0	0	0	0	0	0	0	0	0	0	0	0	0	0	0	0	0	0	0	0
tr|Q17QS8|Q17QS8_BOVIN;sp|Q8WMV1|ERG24_BOVIN;tr|A0A3Q1LQ18|A0A3Q1LQ18_BOVIN	tr|Q17QS8|Q17QS8_BOVIN Delta(14)-sterol reductase TM7SF2 OS=Bos taurus OX=9913 GN=TM7SF2 PE=2 SV=1;sp|Q8WMV1|ERG24_BOVIN Delta(14)-sterol reductase TM7SF2 OS=Bos taurus OX=9913 GN=TM7SF2 PE=1 SV=1;tr|A0A3Q1LQ18|A0A3Q1LQ18_BOVIN Delta(14)-sterol reductase T	46793	0.0027894	0	0	0	0	0	0	0	0	0	0	0	0	0	0	0	0	0	0	0	0	0	0	0	21493
sp|Q8WN55|PTBP1_BOVIN;tr|A0A3Q1M994|A0A3Q1M994_BOVIN;tr|A8YXY5|A8YXY5_BOVIN	sp|Q8WN55|PTBP1_BOVIN Polypyrimidine tract-binding protein 1 OS=Bos taurus OX=9913 GN=PTBP1 PE=2 SV=1;tr|A0A3Q1M994|A0A3Q1M994_BOVIN Polypyrimidine tract-binding protein 1 OS=Bos taurus OX=9913 GN=PTBP1 PE=1 SV=1;tr|A8YXY5|A8YXY5_BOVIN Polypyrimidine tract	57105	0	0	0	0	0	0	0	0	0	0	0	0	0	0	0	0	0	0	0	0	14679	0	0	0	0
tr|F1MDN4|F1MDN4_BOVIN;sp|Q95140|RLA0_BOVIN	tr|F1MDN4|F1MDN4_BOVIN 60S acidic ribosomal protein P0 OS=Bos taurus OX=9913 GN=RPLP0 PE=3 SV=2;sp|Q95140|RLA0_BOVIN 60S acidic ribosomal protein P0 OS=Bos taurus OX=9913 GN=RPLP0 PE=2 SV=3	34.4	0	0	0	0	0	0	0	0	15257	16871	0	36706	0	0	22586	0	0	37187	0	33950	22691	0	0	0	45437
tr|A0A140T8D4|A0A140T8D4_BOVIN;sp|Q95M12|LGMN_BOVIN	tr|A0A140T8D4|A0A140T8D4_BOVIN Asparaginyl endopeptidase OS=Bos taurus OX=9913 GN=LGMN PE=3 SV=1;sp|Q95M12|LGMN_BOVIN Legumain OS=Bos taurus OX=9913 GN=LGMN PE=1 SV=1	49235	0	0	0	0	0	0	0	0	0	0	0	0	0	0	0	0	0	18459	0	0	31386	0	0	0	0
sp|Q95M18|ENPL_BOVIN	sp|Q95M18|ENPL_BOVIN Endoplasmin OS=Bos taurus OX=9913 GN=HSP90B1 PE=2 SV=1	92426	0	199730	0	0	0	0	0	0	258000	261070	304140	182790	134010	86617	232050	0	105230	275970	0	220460	385620	78705	0	66358	307320
sp|Q9BDK2|AIF1_BOVIN	sp|Q9BDK2|AIF1_BOVIN Allograft inflammatory factor 1 OS=Bos taurus OX=9913 GN=AIF1 PE=2 SV=1	16854	0	0	0	0	0	0	0	0	0	0	0	0	0	0	0	0	0	0	0	0	3646.4	0	0	0	0
sp|Q9BGI1|PRDX5_BOVIN	sp|Q9BGI1|PRDX5_BOVIN Peroxiredoxin-5, mitochondrial OS=Bos taurus OX=9913 GN=PRDX5 PE=2 SV=2	23253	0	14353	0	0	0	0	0	0	61281	21760	0	0	0	0	25578	0	0	46391	0	47853	42122	0	0	0	0
tr|A0A3Q1MAI4|A0A3Q1MAI4_BOVIN;tr|A0A3Q1LW10|A0A3Q1LW10_BOVIN;tr|A0A452DI43|A0A452DI43_BOVIN;sp|Q9BGI2|PRDX4_BOVIN	tr|A0A3Q1MAI4|A0A3Q1MAI4_BOVIN Peroxiredoxin-4 OS=Bos taurus OX=9913 GN=PRDX4 PE=4 SV=1;tr|A0A3Q1LW10|A0A3Q1LW10_BOVIN Peroxiredoxin-4 OS=Bos taurus OX=9913 GN=PRDX4 PE=4 SV=1;tr|A0A452DI43|A0A452DI43_BOVIN Peroxiredoxin-4 OS=Bos taurus OX=9913 GN=PRDX4 PE	29.55	0.0027064	0	0	0	0	0	0	0	0	0	0	0	0	0	0	0	0	0	0	0	6625.9	0	0	0	0
sp|Q9BGI3|PRDX2_BOVIN	sp|Q9BGI3|PRDX2_BOVIN Peroxiredoxin-2 OS=Bos taurus OX=9913 GN=PRDX2 PE=2 SV=1	21946	0	28082	0	0	0	0	0	0	0	0	0	14356	0	0	0	0	0	0	0	0	16952	0	0	0	0
tr|Q0III1|Q0III1_BOVIN;sp|Q9GK13|MUTA_BOVIN;tr|A0A3S5ZPN0|A0A3S5ZPN0_BOVIN	tr|Q0III1|Q0III1_BOVIN Methylmalonyl-CoA isomerase OS=Bos taurus OX=9913 GN=MMUT PE=2 SV=1;sp|Q9GK13|MUTA_BOVIN Methylmalonyl-CoA mutase, mitochondrial OS=Bos taurus OX=9913 GN=MMUT PE=2 SV=1;tr|A0A3S5ZPN0|A0A3S5ZPN0_BOVIN Methylmalonyl-CoA isomerase OS=Bo	83256	0	0	0	0	0	0	0	0	19506	25448	0	0	0	0	23680	0	0	0	0	0	22069	0	0	0	0
sp|Q9GMB8|SYSC_BOVIN	sp|Q9GMB8|SYSC_BOVIN Serine--tRNA ligase, cytoplasmic OS=Bos taurus OX=9913 GN=SARS1 PE=2 SV=3	58604	0.0014085	0	0	0	0	0	0	0	5098.5	0	0	0	0	0	0	0	0	0	0	0	0	0	0	0	0
tr|A0A3Q1MES8|A0A3Q1MES8_BOVIN;sp|Q9MYP6|DHB14_BOVIN	tr|A0A3Q1MES8|A0A3Q1MES8_BOVIN 17-beta-hydroxysteroid dehydrogenase 14 OS=Bos taurus OX=9913 GN=HSD17B14 PE=4 SV=1;sp|Q9MYP6|DHB14_BOVIN 17-beta-hydroxysteroid dehydrogenase 14 OS=Bos taurus OX=9913 GN=HSD17B14 PE=2 SV=1	27.69	0	0	0	0	0	0	0	0	0	0	0	0	0	0	0	0	0	0	0	0	7648.3	0	0	0	0
tr|A0A3Q1LHM2|A0A3Q1LHM2_BOVIN;sp|Q9MZ13|VDAC3_BOVIN;tr|F6RQ58|F6RQ58_BOVIN;tr|A6H783|A6H783_BOVIN	tr|A0A3Q1LHM2|A0A3Q1LHM2_BOVIN Voltage-dependent anion-selective channel protein 3 OS=Bos taurus OX=9913 GN=VDAC3 PE=3 SV=1;sp|Q9MZ13|VDAC3_BOVIN Voltage-dependent anion-selective channel protein 3 OS=Bos taurus OX=9913 GN=VDAC3 PE=2 SV=1;tr|F6RQ58|F6RQ58_	29969	0.0027027	0	0	0	0	0	0	0	0	0	0	5898	0	0	0	0	0	0	0	0	0	0	0	0	0
tr|A0A3Q1M143|A0A3Q1M143_BOVIN;tr|A0A3S5ZPB1|A0A3S5ZPB1_BOVIN;sp|Q9N285|MTCH2_BOVIN	tr|A0A3Q1M143|A0A3Q1M143_BOVIN Mitochondrial carrier homolog 2 OS=Bos taurus OX=9913 GN=MTCH2 PE=3 SV=1;tr|A0A3S5ZPB1|A0A3S5ZPB1_BOVIN Mitochondrial carrier homolog 2 OS=Bos taurus OX=9913 GN=MTCH2 PE=3 SV=1;sp|Q9N285|MTCH2_BOVIN Mitochondrial carrier homo	32175	0	0	0	0	0	0	0	0	0	0	0	0	0	0	8064.3	0	0	0	0	0	0	0	0	0	0
tr|F1MU79|F1MU79_BOVIN;sp|Q9TRY0|FKBP4_BOVIN	tr|F1MU79|F1MU79_BOVIN Peptidylprolyl isomerase OS=Bos taurus OX=9913 GN=FKBP4 PE=4 SV=2;sp|Q9TRY0|FKBP4_BOVIN Peptidyl-prolyl cis-trans isomerase FKBP4 OS=Bos taurus OX=9913 GN=FKBP4 PE=1 SV=4	51559	0.0014265	0	0	0	0	0	0	0	0	0	0	0	0	0	0	0	0	0	0	0	1916.6	0	0	0	0
sp|Q9TS87|TAGL_BOVIN	sp|Q9TS87|TAGL_BOVIN Transgelin OS=Bos taurus OX=9913 GN=TAGLN PE=1 SV=4	22599	0	0	0	0	0	0	0	0	0	0	0	14035	0	0	0	0	0	0	0	0	0	0	0	0	0
sp|Q9TTJ5|RGN_BOVIN;tr|A0A3Q1MLX2|A0A3Q1MLX2_BOVIN	sp|Q9TTJ5|RGN_BOVIN Regucalcin OS=Bos taurus OX=9913 GN=RGN PE=2 SV=1;tr|A0A3Q1MLX2|A0A3Q1MLX2_BOVIN Gluconolactonase OS=Bos taurus OX=9913 GN=RGN PE=3 SV=1	33307	0	409730	0	0	0	0	0	105760	258920	299800	58220	267510	23266	0	306530	54234	0	248520	70281	243370	243730	72769	0	108320	68744
sp|Q9TTK6|AOC3_BOVIN;tr|E1BD43|E1BD43_BOVIN;sp|O46406|AOCY_BOVIN;tr|E1BC09|E1BC09_BOVIN	sp|Q9TTK6|AOC3_BOVIN Membrane primary amine oxidase OS=Bos taurus OX=9913 GN=AOC3 PE=2 SV=3;tr|E1BD43|E1BD43_BOVIN Amine oxidase OS=Bos taurus OX=9913 GN=AOC3 PE=1 SV=2;sp|O46406|AOCY_BOVIN Primary amine oxidase, lung isozyme OS=Bos taurus OX=9913 PE=2 SV=	84499	0	59447	0	0	0	0	0	0	54285	51258	52087	86601	0	0	51799	0	0	70661	0	54497	78504	65902	0	0	50274
sp|Q9XSJ4|ENOA_BOVIN;tr|F1MB08|F1MB08_BOVIN;tr|A0A3Q1MXQ0|A0A3Q1MXQ0_BOVIN;tr|A0A3Q1LGA6|A0A3Q1LGA6_BOVIN;tr|A0A3Q1LMT0|A0A3Q1LMT0_BOVIN;sp|Q3ZC09|ENOB_BOVIN;tr|A0A452DI31|A0A452DI31_BOVIN;tr|A0A3Q1M0V5|A0A3Q1M0V5_BOVIN;tr|A0A3Q1MIY8|A0A3Q1MIY8_BOVIN;tr|A6QR19|A6QR19_BOVIN	sp|Q9XSJ4|ENOA_BOVIN Alpha-enolase OS=Bos taurus OX=9913 GN=ENO1 PE=1 SV=4;tr|F1MB08|F1MB08_BOVIN 2-phospho-D-glycerate hydro-lyase OS=Bos taurus OX=9913 GN=ENO1 PE=3 SV=2;tr|A0A3Q1MXQ0|A0A3Q1MXQ0_BOVIN 2-phospho-D-glycerate hydro-lyase OS=Bos taurus OX=99	47326	0	225810	0	0	0	0	0	105440	257030	212330	85514	250020	0	75262	225740	0	0	228170	0	235380	250120	119390	0	80443	115490
tr|Q08E18|Q08E18_BOVIN;sp|Q9XSK7|HDGF_BOVIN;tr|A0A3Q1M0D3|A0A3Q1M0D3_BOVIN	tr|Q08E18|Q08E18_BOVIN HDGF protein OS=Bos taurus OX=9913 GN=HDGF PE=1 SV=1;sp|Q9XSK7|HDGF_BOVIN Hepatoma-derived growth factor OS=Bos taurus OX=9913 GN=HDGF PE=2 SV=1;tr|A0A3Q1M0D3|A0A3Q1M0D3_BOVIN Hepatoma-derived growth factor OS=Bos taurus OX=9913 GN=H	26.56	0	0	0	0	0	0	0	0	0	0	0	0	0	0	0	0	0	0	0	0	7166	0	0	0	0
tr|A0A088QMV3|A0A088QMV3_BOVIN;tr|A0A3Q1MPS1|A0A3Q1MPS1_BOVIN	tr|A0A088QMV3|A0A088QMV3_BOVIN 20beta-hydroxysteroid dehydrogenase type 2 OS=Bos taurus OX=9913 GN=hsd20b2 PE=2 SV=1;tr|A0A3Q1MPS1|A0A3Q1MPS1_BOVIN Uncharacterized protein OS=Bos taurus OX=9913 GN=LOC508455 PE=3 SV=1	34755	0	0	0	0	0	0	0	0	67264	81871	75765	85846	0	49584	75604	0	0	78128	0	92791	63820	0	0	0	40846
tr|F2Z4J1|F2Z4J1_BOVIN;tr|F2Z4G5|F2Z4G5_BOVIN;tr|A4IFU5|A4IFU5_BOVIN;tr|A0A0A0MP90|A0A0A0MP90_BOVIN	tr|F2Z4J1|F2Z4J1_BOVIN Histone H2A OS=Bos taurus OX=9913 GN=H2AC6 PE=3 SV=1;tr|F2Z4G5|F2Z4G5_BOVIN Histone H2A OS=Bos taurus OX=9913 GN=H2AC4 PE=3 SV=2;tr|A4IFU5|A4IFU5_BOVIN Histone H2A OS=Bos taurus OX=9913 GN=H2AW PE=2 SV=1;tr|A0A0A0MP90|A0A0A0MP90_BOVI	14105	0	92605	0	0	0	0	0	74117	114970	135440	69506	122360	0	30504	133960	0	0	81500	0	84420	157020	56993	0	0	43103
tr|A0A0A0MP92|A0A0A0MP92_BOVIN;tr|A0A3Q1MGZ6|A0A3Q1MGZ6_BOVIN;sp|A2I7N3|SPA37_BOVIN;CON__A2I7N3	tr|A0A0A0MP92|A0A0A0MP92_BOVIN Serpin A3-7 OS=Bos taurus OX=9913 GN=SERPINA3-7 PE=1 SV=1;tr|A0A3Q1MGZ6|A0A3Q1MGZ6_BOVIN SERPIN domain-containing protein OS=Bos taurus OX=9913 GN=LOC112445741 PE=3 SV=1;sp|A2I7N3|SPA37_BOVIN Serpin A3-7 OS=Bos taurus OX=9913	47015	0	0	0	0	0	0	0	0	15831	12099	0	14821	0	0	0	0	0	0	0	0	0	0	0	0	0			+
tr|A0A140T854|A0A140T854_BOVIN;sp|Q28035|GSTA1_BOVIN;tr|A0A3Q1MEC8|A0A3Q1MEC8_BOVIN;tr|E1BGC0|E1BGC0_BOVIN;tr|E1BKD8|E1BKD8_BOVIN	tr|A0A140T854|A0A140T854_BOVIN Glutathione S-transferase OS=Bos taurus OX=9913 GN=GSTA1 PE=3 SV=1;sp|Q28035|GSTA1_BOVIN Glutathione S-transferase A1 OS=Bos taurus OX=9913 GN=GSTA1 PE=2 SV=3;tr|A0A3Q1MEC8|A0A3Q1MEC8_BOVIN Glutathione S-transferase OS=Bos ta	25424	0	213600	0	0	0	0	0	211410	289840	232620	434920	165550	210080	196640	219230	0	240830	212310	0	187540	542390	0	0	0	0
tr|A0A140T871|A0A140T871_BOVIN;sp|P00366|DHE3_BOVIN	tr|A0A140T871|A0A140T871_BOVIN Glutamate dehydrogenase (NAD(P)(+)) OS=Bos taurus OX=9913 GN=GLUD1 PE=1 SV=1;sp|P00366|DHE3_BOVIN Glutamate dehydrogenase 1, mitochondrial OS=Bos taurus OX=9913 GN=GLUD1 PE=1 SV=2	61631	0	581030	107270	0	0	94186	0	589070	949250	901470	732390	750420	225660	257260	1115500	166680	73970	730810	171360	306140	849720	307050	0	216650	497780
tr|A0A140T874|A0A140T874_BOVIN;sp|Q0P5F9|AL8A1_BOVIN	tr|A0A140T874|A0A140T874_BOVIN 2-aminomuconic semialdehyde dehydrogenase OS=Bos taurus OX=9913 GN=ALDH8A1 PE=3 SV=1;sp|Q0P5F9|AL8A1_BOVIN 2-aminomuconic semialdehyde dehydrogenase OS=Bos taurus OX=9913 GN=ALDH8A1 PE=2 SV=1	53348	0	38519	0	0	0	0	0	0	52844	35609	0	33742	0	0	37883	0	0	46235	0	54100	27002	0	0	0	49272
tr|A0A140T8A5|A0A140T8A5_BOVIN;sp|Q9XSG3|IDHC_BOVIN	tr|A0A140T8A5|A0A140T8A5_BOVIN Isocitrate dehydrogenase [NADP] OS=Bos taurus OX=9913 GN=IDH1 PE=1 SV=1;sp|Q9XSG3|IDHC_BOVIN Isocitrate dehydrogenase [NADP] cytoplasmic OS=Bos taurus OX=9913 GN=IDH1 PE=2 SV=1	46759	0	147730	0	0	0	0	0	0	174200	161000	180030	143100	140290	80842	188250	0	57607	171080	0	144090	165270	79253	0	0	136620
tr|A0A3Q1LFC5|A0A3Q1LFC5_BOVIN;tr|A7Z066|A7Z066_BOVIN	tr|A0A3Q1LFC5|A0A3Q1LFC5_BOVIN Calnexin OS=Bos taurus OX=9913 GN=CANX PE=1 SV=1;tr|A7Z066|A7Z066_BOVIN Calnexin OS=Bos taurus OX=9913 GN=CANX PE=1 SV=1	64.57	0	0	0	0	0	0	0	0	37829	28417	0	0	0	0	33053	0	0	0	0	0	42457	0	0	0	25189
tr|A0A3Q1LFQ2|A0A3Q1LFQ2_BOVIN	tr|A0A3Q1LFQ2|A0A3Q1LFQ2_BOVIN Uncharacterized protein OS=Bos taurus OX=9913 PE=3 SV=1	28607	0	0	0	0	0	0	0	0	0	0	0	0	0	0	0	0	0	0	0	0	2519	0	0	0	0
tr|A0A3Q1LFR2|A0A3Q1LFR2_BOVIN	tr|A0A3Q1LFR2|A0A3Q1LFR2_BOVIN Glutathione transferase OS=Bos taurus OX=9913 GN=GSTM1 PE=1 SV=1	25656	0	25758	0	0	0	0	0	0	36177	0	0	40549	58846	0	41155	0	0	31789	0	62067	9233	0	0	0	70348
tr|A0A3Q1M5C0|A0A3Q1M5C0_BOVIN;tr|A0A3Q1N0N4|A0A3Q1N0N4_BOVIN;tr|A0A3Q1M1V8|A0A3Q1M1V8_BOVIN;tr|A0A3Q1LQX6|A0A3Q1LQX6_BOVIN;tr|A0A3Q1LFZ6|A0A3Q1LFZ6_BOVIN;sp|Q5KR49|TPM1_BOVIN;tr|A0A3Q1LPQ6|A0A3Q1LPQ6_BOVIN	tr|A0A3Q1M5C0|A0A3Q1M5C0_BOVIN Tropomyosin alpha-1 chain OS=Bos taurus OX=9913 GN=TPM1 PE=1 SV=1;tr|A0A3Q1N0N4|A0A3Q1N0N4_BOVIN Tropomyosin alpha-1 chain OS=Bos taurus OX=9913 GN=TPM1 PE=1 SV=1;tr|A0A3Q1M1V8|A0A3Q1M1V8_BOVIN Tropomyosin alpha-1 chain OS=Bo	48927	0	0	0	0	0	0	0	0	0	7046.2	0	0	0	0	0	0	0	0	0	0	0	0	0	0	0
tr|A0A3Q1LHT7|A0A3Q1LHT7_BOVIN;tr|F1MDC1|F1MDC1_BOVIN	tr|A0A3Q1LHT7|A0A3Q1LHT7_BOVIN Ribosome binding protein 1 OS=Bos taurus OX=9913 GN=RRBP1 PE=1 SV=1;tr|F1MDC1|F1MDC1_BOVIN Ribosome binding protein 1 OS=Bos taurus OX=9913 GN=RRBP1 PE=1 SV=3	166.77	0	0	0	0	0	0	0	0	0	19254	0	0	0	0	0	0	0	0	0	0	14039	0	0	0	0
tr|A0A3Q1MJF5|A0A3Q1MJF5_BOVIN;tr|A0A3Q1LHX4|A0A3Q1LHX4_BOVIN;tr|F1MX88|F1MX88_BOVIN	tr|A0A3Q1MJF5|A0A3Q1MJF5_BOVIN Solute carrier family 25 member 13 OS=Bos taurus OX=9913 GN=SLC25A13 PE=1 SV=1;tr|A0A3Q1LHX4|A0A3Q1LHX4_BOVIN Solute carrier family 25 member 13 OS=Bos taurus OX=9913 GN=SLC25A13 PE=1 SV=1;tr|F1MX88|F1MX88_BOVIN Solute carrie	74321	0	0	0	0	0	0	0	0	22586	14534	0	24648	0	0	45314	0	0	24371	0	34951	67119	0	0	0	45890
tr|A0A3Q1LLB2|A0A3Q1LLB2_BOVIN;tr|A0A3Q1M6S3|A0A3Q1M6S3_BOVIN;tr|G3N2N7|G3N2N7_BOVIN;tr|A0A3Q1LI46|A0A3Q1LI46_BOVIN;tr|F1MD74|F1MD74_BOVIN;tr|A0A3Q1LT32|A0A3Q1LT32_BOVIN;tr|F1N161|F1N161_BOVIN;tr|F1MR96|F1MR96_BOVIN;tr|A0A3Q1MZC5|A0A3Q1MZC5_BOVIN;sp|P20811|ICAL_BOVIN	tr|A0A3Q1LLB2|A0A3Q1LLB2_BOVIN Calpain inhibitor OS=Bos taurus OX=9913 GN=CAST PE=1 SV=1;tr|A0A3Q1M6S3|A0A3Q1M6S3_BOVIN Calpain inhibitor OS=Bos taurus OX=9913 GN=CAST PE=1 SV=1;tr|G3N2N7|G3N2N7_BOVIN Calpain inhibitor OS=Bos taurus OX=9913 GN=CAST PE=1 SV	77.07	0	0	0	0	0	0	0	0	0	0	0	0	0	0	0	0	0	0	0	0	11024	0	0	0	0
tr|A6QQT4|A6QQT4_BOVIN;tr|A0A3Q1M722|A0A3Q1M722_BOVIN;tr|A0A3Q1LV44|A0A3Q1LV44_BOVIN;tr|A0A3Q1LZB8|A0A3Q1LZB8_BOVIN;tr|A0A3Q1LJ52|A0A3Q1LJ52_BOVIN;tr|F1N015|F1N015_BOVIN;sp|Q1JPA0|AL3B1_BOVIN;tr|A0A3Q1LKF2|A0A3Q1LKF2_BOVIN;tr|A0A3Q1M3Q4|A0A3Q1M3Q4_BOVIN	tr|A6QQT4|A6QQT4_BOVIN Aldehyde dehydrogenase OS=Bos taurus OX=9913 GN=ALDH3A2 PE=1 SV=1;tr|A0A3Q1M722|A0A3Q1M722_BOVIN Aldehyde dehydrogenase OS=Bos taurus OX=9913 GN=ALDH3A2 PE=1 SV=1;tr|A0A3Q1LV44|A0A3Q1LV44_BOVIN Aldehyde dehydrogenase OS=Bos taurus OX	54075	0	0	0	0	0	0	0	0	0	13558	0	0	0	0	0	0	0	0	0	0	14554	0	0	0	0
tr|A0A3Q1N8I6|A0A3Q1N8I6_BOVIN;tr|F1N605|F1N605_BOVIN;tr|A0A3Q1M922|A0A3Q1M922_BOVIN;tr|A0A3Q1LVY5|A0A3Q1LVY5_BOVIN;tr|A7MB23|A7MB23_BOVIN;tr|A0A3Q1LJ93|A0A3Q1LJ93_BOVIN;tr|A0A3Q1MX54|A0A3Q1MX54_BOVIN;tr|A0A3Q1NKA6|A0A3Q1NKA6_BOVIN	tr|A0A3Q1N8I6|A0A3Q1N8I6_BOVIN Phosphatidylinositol binding clathrin assembly protein OS=Bos taurus OX=9913 GN=PICALM PE=1 SV=1;tr|F1N605|F1N605_BOVIN Phosphatidylinositol binding clathrin assembly protein OS=Bos taurus OX=9913 GN=PICALM PE=1 SV=2;tr|A0A3Q	66372	0	0	0	0	0	0	0	0	0	0	0	0	0	0	0	0	0	0	0	0	4374	0	0	0	0
tr|A0A3Q1LJG6|A0A3Q1LJG6_BOVIN	tr|A0A3Q1LJG6|A0A3Q1LJG6_BOVIN Aldehyde oxidase 1 OS=Bos taurus OX=9913 GN=AOX1 PE=3 SV=1	147.22	0	86137	0	0	0	0	0	0	109580	97807	30897	69629	0	93964	84601	0	81571	145460	0	55640	76683	45140	0	41603	50312
tr|A0A3Q1LXK9|A0A3Q1LXK9_BOVIN;tr|A0A3Q1MQG2|A0A3Q1MQG2_BOVIN;tr|A0A3Q1M2E4|A0A3Q1M2E4_BOVIN;tr|A0A3Q1M6Q7|A0A3Q1M6Q7_BOVIN;tr|A0A3Q1NIP5|A0A3Q1NIP5_BOVIN;tr|A0A3Q1LJL6|A0A3Q1LJL6_BOVIN;tr|A0A3Q1LVA4|A0A3Q1LVA4_BOVIN;tr|E1BF59|E1BF59_BOVIN;tr|A0A3Q1LXH1|A0A3Q1LXH1_BOVIN;tr|A0A3Q1MRS3|A0A3Q1MRS3_BOVIN	tr|A0A3Q1LXK9|A0A3Q1LXK9_BOVIN Plectin OS=Bos taurus OX=9913 GN=PLEC PE=1 SV=1;tr|A0A3Q1MQG2|A0A3Q1MQG2_BOVIN Plectin OS=Bos taurus OX=9913 GN=PLEC PE=1 SV=1;tr|A0A3Q1M2E4|A0A3Q1M2E4_BOVIN Plectin OS=Bos taurus OX=9913 GN=PLEC PE=1 SV=1;tr|A0A3Q1M6Q7|A0A3Q	513.69	0	0	0	0	0	0	0	0	0	0	0	0	0	0	0	0	0	0	0	18889	0	0	0	0	0
tr|A0A3Q1LKY3|A0A3Q1LKY3_BOVIN;tr|A0A3Q1M7T0|A0A3Q1M7T0_BOVIN	tr|A0A3Q1LKY3|A0A3Q1LKY3_BOVIN Uncharacterized protein OS=Bos taurus OX=9913 GN=LOC540615 PE=4 SV=1;tr|A0A3Q1M7T0|A0A3Q1M7T0_BOVIN Uncharacterized protein OS=Bos taurus OX=9913 GN=LOC540615 PE=4 SV=1	42683	0.0089629	0	0	0	0	0	0	0	0	0	0	0	0	0	0	0	0	0	0	0	2700.8	0	0	0	0
tr|A0A3Q1LL35|A0A3Q1LL35_BOVIN	tr|A0A3Q1LL35|A0A3Q1LL35_BOVIN Uncharacterized protein OS=Bos taurus OX=9913 PE=3 SV=1	12764	0.0014225	0	0	0	0	0	0	0	0	0	0	0	0	0	0	0	0	0	0	0	2668	0	0	0	0
tr|A0A3Q1LZ84|A0A3Q1LZ84_BOVIN;tr|A0A3Q1M7R4|A0A3Q1M7R4_BOVIN;tr|A0A3Q1MQD5|A0A3Q1MQD5_BOVIN;tr|A0A3Q1LLH4|A0A3Q1LLH4_BOVIN;tr|E1BQ11|E1BQ11_BOVIN	tr|A0A3Q1LZ84|A0A3Q1LZ84_BOVIN Catenin delta 1 OS=Bos taurus OX=9913 GN=CTNND1 PE=1 SV=1;tr|A0A3Q1M7R4|A0A3Q1M7R4_BOVIN Catenin delta 1 OS=Bos taurus OX=9913 GN=CTNND1 PE=1 SV=1;tr|A0A3Q1MQD5|A0A3Q1MQD5_BOVIN Catenin delta 1 OS=Bos taurus OX=9913 GN=CTNND1	99205	0.0014104	0	0	0	0	0	0	0	0	0	0	0	0	0	0	0	0	0	0	0	2848.8	0	0	0	0
tr|A0A3Q1LLU1|A0A3Q1LLU1_BOVIN;tr|F1N0R5|F1N0R5_BOVIN	tr|A0A3Q1LLU1|A0A3Q1LLU1_BOVIN von Willebrand factor OS=Bos taurus OX=9913 GN=VWF PE=4 SV=1;tr|F1N0R5|F1N0R5_BOVIN von Willebrand factor OS=Bos taurus OX=9913 GN=VWF PE=4 SV=3	307.99	0	0	0	0	0	0	0	0	0	0	0	0	0	0	0	0	0	0	0	13987	0	0	0	0	0
tr|A0A3Q1LMB5|A0A3Q1LMB5_BOVIN;tr|A0A3Q1M481|A0A3Q1M481_BOVIN	tr|A0A3Q1LMB5|A0A3Q1LMB5_BOVIN AP complex subunit beta OS=Bos taurus OX=9913 GN=AP1B1 PE=3 SV=1;tr|A0A3Q1M481|A0A3Q1M481_BOVIN AP complex subunit beta OS=Bos taurus OX=9913 GN=AP1B1 PE=3 SV=1	103.43	0.0027548	0	0	0	0	0	0	0	0	0	0	0	0	0	0	0	0	0	0	0	0	0	0	0	7343.2
tr|A0A3Q1MDD4|A0A3Q1MDD4_BOVIN;tr|A0A3Q1LMC1|A0A3Q1LMC1_BOVIN;tr|A3KMY8|A3KMY8_BOVIN;tr|A0A3Q1NB19|A0A3Q1NB19_BOVIN;tr|A0A3Q1NKM6|A0A3Q1NKM6_BOVIN	tr|A0A3Q1MDD4|A0A3Q1MDD4_BOVIN Beta-glucuronidase OS=Bos taurus OX=9913 GN=GUSB PE=3 SV=1;tr|A0A3Q1LMC1|A0A3Q1LMC1_BOVIN Beta-glucuronidase OS=Bos taurus OX=9913 GN=GUSB PE=3 SV=1;tr|A3KMY8|A3KMY8_BOVIN Beta-glucuronidase OS=Bos taurus OX=9913 GN=GUSB PE=2	71236	0	0	0	0	0	0	0	0	0	0	0	0	0	0	0	0	0	0	0	0	961.43	0	0	0	0
tr|A6QLL8|A6QLL8_BOVIN;tr|A0A3Q1LMG1|A0A3Q1LMG1_BOVIN	tr|A6QLL8|A6QLL8_BOVIN Fructose-bisphosphate aldolase OS=Bos taurus OX=9913 GN=ALDOA PE=1 SV=1;tr|A0A3Q1LMG1|A0A3Q1LMG1_BOVIN Fructose-bisphosphate aldolase OS=Bos taurus OX=9913 GN=ALDOA PE=1 SV=1	39436	0.0014184	0	0	0	0	0	0	0	0	0	0	0	0	0	0	0	0	0	0	0	3562.3	0	0	0	0
tr|A0A3Q1LMV9|A0A3Q1LMV9_BOVIN	tr|A0A3Q1LMV9|A0A3Q1LMV9_BOVIN Uncharacterized protein OS=Bos taurus OX=9913 GN=EPPK1 PE=1 SV=1	375.6	0	79159	0	0	0	0	0	0	80407	86196	0	58806	0	181190	70671	0	0	69891	0	64002	95861	0	0	0	39323
tr|A0A3Q1LN22|A0A3Q1LN22_BOVIN;sp|Q07536|MMSA_BOVIN;tr|F1N7K8|F1N7K8_BOVIN	tr|A0A3Q1LN22|A0A3Q1LN22_BOVIN Methylmalonate-semialdehyde dehydrogenase [acylating], mitochondrial OS=Bos taurus OX=9913 GN=ALDH6A1 PE=3 SV=1;sp|Q07536|MMSA_BOVIN Methylmalonate-semialdehyde dehydrogenase [acylating], mitochondrial OS=Bos taurus OX=9913 G	58046	0	217730	0	0	0	0	0	0	183200	202520	43175	123320	0	0	168590	0	0	165500	0	178420	195050	46833	0	0	53913
tr|A0A3Q1LN69|A0A3Q1LN69_BOVIN;tr|Q2TA04|Q2TA04_BOVIN	tr|A0A3Q1LN69|A0A3Q1LN69_BOVIN Glycoprotein nmb OS=Bos taurus OX=9913 GN=GPNMB PE=4 SV=1;tr|Q2TA04|Q2TA04_BOVIN Glycoprotein (Transmembrane) nmb OS=Bos taurus OX=9913 GN=GPNMB PE=2 SV=1	60642	0	0	0	0	0	0	0	0	0	0	0	0	0	202840	0	0	0	30269	0	0	0	0	0	0	160840
tr|A0A3Q1N827|A0A3Q1N827_BOVIN;tr|A0A3Q1LWG5|A0A3Q1LWG5_BOVIN;tr|A0A3Q1NKL1|A0A3Q1NKL1_BOVIN;tr|E1BFB0|E1BFB0_BOVIN;tr|A0A3Q1MT78|A0A3Q1MT78_BOVIN;tr|A0A3Q1M8L3|A0A3Q1M8L3_BOVIN;tr|A0A3Q1LNC8|A0A3Q1LNC8_BOVIN	tr|A0A3Q1N827|A0A3Q1N827_BOVIN Spectrin alpha, non-erythrocytic 1 OS=Bos taurus OX=9913 GN=SPTAN1 PE=1 SV=1;tr|A0A3Q1LWG5|A0A3Q1LWG5_BOVIN Spectrin alpha, non-erythrocytic 1 OS=Bos taurus OX=9913 GN=SPTAN1 PE=1 SV=1;tr|A0A3Q1NKL1|A0A3Q1NKL1_BOVIN Spectrin	272.88	0	21921	0	0	0	0	0	0	26633	29470	0	0	0	0	20023	0	0	24033	0	34980	43367	0	0	0	0
tr|F1N5J8|F1N5J8_BOVIN;tr|A0A3Q1LNW7|A0A3Q1LNW7_BOVIN	tr|F1N5J8|F1N5J8_BOVIN 2,4-dienoyl-CoA reductase 1 OS=Bos taurus OX=9913 GN=DECR1 PE=1 SV=1;tr|A0A3Q1LNW7|A0A3Q1LNW7_BOVIN 2,4-dienoyl-CoA reductase 1 OS=Bos taurus OX=9913 GN=DECR1 PE=1 SV=1	35352	0	26984	0	0	0	0	0	0	21571	22442	0	0	0	0	57855	0	0	0	0	0	28767	0	0	0	0
tr|A0A3Q1LPG0|A0A3Q1LPG0_BOVIN	tr|A0A3Q1LPG0|A0A3Q1LPG0_BOVIN Uncharacterized protein OS=Bos taurus OX=9913 PE=1 SV=1	35568	0	33063	0	0	0	0	0	0	10839	8185.2	0	0	0	0	0	0	0	0	0	0	10537	0	0	0	0
tr|A0A3Q1MEY9|A0A3Q1MEY9_BOVIN;tr|A0A3Q1LPR0|A0A3Q1LPR0_BOVIN;tr|E1BEG2|E1BEG2_BOVIN;tr|A0A3Q1MD54|A0A3Q1MD54_BOVIN	tr|A0A3Q1MEY9|A0A3Q1MEY9_BOVIN Uncharacterized protein OS=Bos taurus OX=9913 PE=4 SV=1;tr|A0A3Q1LPR0|A0A3Q1LPR0_BOVIN Uncharacterized protein OS=Bos taurus OX=9913 PE=4 SV=1;tr|E1BEG2|E1BEG2_BOVIN Heterogeneous nuclear ribonucleoprotein A3 OS=Bos taurus OX	29016	0	0	0	0	0	0	0	0	0	0	0	0	0	0	0	0	0	0	0	12749	0	0	0	0	0
tr|A0A3Q1LPX4|A0A3Q1LPX4_BOVIN;tr|F6RJG0|F6RJG0_BOVIN	tr|A0A3Q1LPX4|A0A3Q1LPX4_BOVIN 3-hydroxy-3-methylglutaryl coenzyme A synthase OS=Bos taurus OX=9913 GN=HMGCS1 PE=1 SV=1;tr|F6RJG0|F6RJG0_BOVIN 3-hydroxy-3-methylglutaryl coenzyme A synthase OS=Bos taurus OX=9913 GN=HMGCS1 PE=1 SV=2	57471	0	0	0	0	0	0	0	0	0	0	0	0	0	0	0	0	0	0	0	0	7309.8	0	0	0	0
tr|A0A3Q1LPY1|A0A3Q1LPY1_BOVIN;tr|A0A3Q1M2V4|A0A3Q1M2V4_BOVIN;tr|E1BGI0|E1BGI0_BOVIN;tr|A0A3Q1N4W6|A0A3Q1N4W6_BOVIN;tr|G3X771|G3X771_BOVIN;tr|A0A3Q1LLE7|A0A3Q1LLE7_BOVIN;tr|A0A3Q1M4U7|A0A3Q1M4U7_BOVIN;tr|A0A3Q1LSK6|A0A3Q1LSK6_BOVIN;tr|A0A3Q1MWA1|A0A3Q1MWA1_BOVIN;tr|A0A3Q1MBX4|A0A3Q1MBX4_BOVIN;tr|A0A3Q1MIC7|A0A3Q1MIC7_BOVIN;tr|A0A3Q1MR76|A0A3Q1MR76_BOVIN;tr|E1BLT5|E1BLT5_BOVIN;tr|A0A3Q1MB23|A0A3Q1…	tr|A0A3Q1LPY1|A0A3Q1LPY1_BOVIN Bile salt export pump OS=Bos taurus OX=9913 GN=ABCB11 PE=4 SV=1;tr|A0A3Q1M2V4|A0A3Q1M2V4_BOVIN Bile salt export pump OS=Bos taurus OX=9913 GN=ABCB11 PE=4 SV=1;tr|E1BGI0|E1BGI0_BOVIN Bile salt export pump OS=Bos taurus OX=9913	133.47	0	0	0	0	0	0	0	0	0	0	0	0	0	0	0	0	0	0	0	0	15380	0	0	0	0
tr|A0A3Q1LQU9|A0A3Q1LQU9_BOVIN;tr|A0A3Q1M4V7|A0A3Q1M4V7_BOVIN;tr|G3X742|G3X742_BOVIN;tr|F1MTI6|F1MTI6_BOVIN;tr|E1BFL1|E1BFL1_BOVIN;tr|F1N3N3|F1N3N3_BOVIN;tr|M0QW09|M0QW09_BOVIN;tr|A0A3Q1LZ28|A0A3Q1LZ28_BOVIN	tr|A0A3Q1LQU9|A0A3Q1LQU9_BOVIN Uncharacterized protein OS=Bos taurus OX=9913 GN=LOC521656 PE=3 SV=1;tr|A0A3Q1M4V7|A0A3Q1M4V7_BOVIN Uncharacterized protein OS=Bos taurus OX=9913 GN=LOC521656 PE=3 SV=1	54525	0	0	0	0	0	0	0	0	0	12532	0	0	0	0	0	0	0	0	0	0	0	0	0	0	0
tr|A0A3Q1LQV8|A0A3Q1LQV8_BOVIN;tr|A0A3Q1LXA8|A0A3Q1LXA8_BOVIN;tr|Q2KIV7|Q2KIV7_BOVIN	tr|A0A3Q1LQV8|A0A3Q1LQV8_BOVIN Inorganic diphosphatase OS=Bos taurus OX=9913 GN=PPA2 PE=1 SV=1;tr|A0A3Q1LXA8|A0A3Q1LXA8_BOVIN Inorganic diphosphatase OS=Bos taurus OX=9913 GN=PPA2 PE=1 SV=1;tr|Q2KIV7|Q2KIV7_BOVIN Inorganic diphosphatase OS=Bos taurus OX=99	35.49	0	9175	0	0	0	0	0	0	0	0	0	0	0	0	0	0	0	0	0	0	0	0	0	0	0
tr|A0A3Q1MUI7|A0A3Q1MUI7_BOVIN;tr|A0A3Q1LR42|A0A3Q1LR42_BOVIN;tr|F1MV80|F1MV80_BOVIN	tr|A0A3Q1MUI7|A0A3Q1MUI7_BOVIN NAD kinase 2, mitochondrial OS=Bos taurus OX=9913 GN=NADK2 PE=1 SV=1;tr|A0A3Q1LR42|A0A3Q1LR42_BOVIN NAD kinase 2, mitochondrial OS=Bos taurus OX=9913 GN=NADK2 PE=1 SV=1;tr|F1MV80|F1MV80_BOVIN NAD kinase 2, mitochondrial OS=Bo	49.76	0	0	0	0	0	0	0	0	0	19585	0	0	0	0	0	0	0	0	0	0	10639	0	0	0	0
tr|A0A3Q1NGI1|A0A3Q1NGI1_BOVIN;tr|A0A3Q1LRL7|A0A3Q1LRL7_BOVIN;tr|A0A3Q1MR05|A0A3Q1MR05_BOVIN;sp|Q3SYZ6|XYLB_BOVIN	tr|A0A3Q1NGI1|A0A3Q1NGI1_BOVIN Xylulose kinase OS=Bos taurus OX=9913 GN=XYLB PE=1 SV=1;tr|A0A3Q1LRL7|A0A3Q1LRL7_BOVIN Xylulose kinase OS=Bos taurus OX=9913 GN=XYLB PE=1 SV=1;tr|A0A3Q1MR05|A0A3Q1MR05_BOVIN Xylulose kinase OS=Bos taurus OX=9913 GN=XYLB PE=3	55469	0	0	0	0	0	0	0	0	0	14975	0	0	0	0	9041	0	0	0	0	0	9120.6	0	0	0	0
tr|A0A3Q1LRN7|A0A3Q1LRN7_BOVIN;tr|F1MM13|F1MM13_BOVIN	tr|A0A3Q1LRN7|A0A3Q1LRN7_BOVIN Uncharacterized protein OS=Bos taurus OX=9913 GN=H6PD PE=1 SV=1;tr|F1MM13|F1MM13_BOVIN Uncharacterized protein OS=Bos taurus OX=9913 GN=H6PD PE=1 SV=3	88953	0	0	0	0	0	0	0	0	0	0	0	0	0	0	0	0	0	0	0	18056	0	0	0	0	21271
tr|A0A3Q1LRU3|A0A3Q1LRU3_BOVIN;tr|Q3ZBW6|Q3ZBW6_BOVIN	tr|A0A3Q1LRU3|A0A3Q1LRU3_BOVIN 2,4-dienoyl-CoA reductase 2 OS=Bos taurus OX=9913 GN=DECR2 PE=1 SV=1;tr|Q3ZBW6|Q3ZBW6_BOVIN 2,4-dienoyl CoA reductase 2, peroxisomal OS=Bos taurus OX=9913 GN=DECR2 PE=1 SV=1	30758	0	27293	0	0	0	0	0	0	52159	66263	0	43315	0	0	34306	0	0	75891	0	35373	47130	0	0	0	0
tr|A4FUZ1|A4FUZ1_BOVIN;tr|A0A3Q1LS06|A0A3Q1LS06_BOVIN	tr|A4FUZ1|A4FUZ1_BOVIN Lactoylglutathione lyase OS=Bos taurus OX=9913 GN=GLO1 PE=2 SV=1;tr|A0A3Q1LS06|A0A3Q1LS06_BOVIN Lactoylglutathione lyase OS=Bos taurus OX=9913 PE=3 SV=1	20765	0	30355	0	0	0	0	0	0	51407	23147	0	23175	0	0	23786	0	0	29976	0	33004	26165	0	0	0	0
tr|F6PRB5|F6PRB5_BOVIN;tr|A0A3Q1LS67|A0A3Q1LS67_BOVIN	tr|F6PRB5|F6PRB5_BOVIN Enoyl-CoA hydratase 1 OS=Bos taurus OX=9913 GN=ECH1 PE=1 SV=2;tr|A0A3Q1LS67|A0A3Q1LS67_BOVIN Enoyl-CoA hydratase 1 OS=Bos taurus OX=9913 GN=ECH1 PE=1 SV=1	35262	0	0	0	0	0	0	0	0	0	28057	0	0	0	0	24490	0	0	24064	0	46722	16661	0	0	0	0
tr|A0A3Q1LSN0|A0A3Q1LSN0_BOVIN;tr|F1MYX5|F1MYX5_BOVIN;tr|A0A3Q1N6S7|A0A3Q1N6S7_BOVIN	tr|A0A3Q1LSN0|A0A3Q1LSN0_BOVIN Lymphocyte cytosolic protein 1 OS=Bos taurus OX=9913 GN=LCP1 PE=1 SV=1;tr|F1MYX5|F1MYX5_BOVIN Lymphocyte cytosolic protein 1 OS=Bos taurus OX=9913 GN=LCP1 PE=1 SV=2	70111	0	20285	0	0	0	0	0	0	22487	0	0	32627	0	0	25312	0	0	20587	0	0	15692	0	0	0	0
tr|F1N468|F1N468_BOVIN;tr|A0A3Q1LTP0|A0A3Q1LTP0_BOVIN;tr|A0A3Q1MB39|A0A3Q1MB39_BOVIN;tr|F1MX22|F1MX22_BOVIN	tr|F1N468|F1N468_BOVIN Adenosine kinase OS=Bos taurus OX=9913 GN=ADK PE=1 SV=2;tr|A0A3Q1LTP0|A0A3Q1LTP0_BOVIN Adenosine kinase OS=Bos taurus OX=9913 GN=ADK PE=1 SV=1;tr|A0A3Q1MB39|A0A3Q1MB39_BOVIN Adenosine kinase OS=Bos taurus OX=9913 GN=ADK PE=1 SV=1	38532	0	30664	0	0	0	0	0	0	28670	24984	0	19940	0	0	40329	0	0	20298	0	34049	22264	0	0	0	0
tr|A0A3Q1LUC8|A0A3Q1LUC8_BOVIN;tr|A0A3Q1MN33|A0A3Q1MN33_BOVIN;tr|A0A3Q1LU91|A0A3Q1LU91_BOVIN;tr|Q32S38|Q32S38_BOVIN	tr|A0A3Q1LUC8|A0A3Q1LUC8_BOVIN Glutamate--cysteine ligase OS=Bos taurus OX=9913 GN=GCLC PE=1 SV=1;tr|A0A3Q1MN33|A0A3Q1MN33_BOVIN Glutamate--cysteine ligase OS=Bos taurus OX=9913 GN=GCLC PE=1 SV=1;tr|A0A3Q1LU91|A0A3Q1LU91_BOVIN Glutamate--cysteine ligase OS	68376	0	0	0	0	0	0	0	0	0	0	0	0	0	0	0	0	0	0	0	0	5142.3	0	0	0	0
tr|A0A3Q1LWV8|A0A3Q1LWV8_BOVIN;tr|A0A3Q1LUE9|A0A3Q1LUE9_BOVIN;tr|G3X7I5|G3X7I5_BOVIN;tr|G3MZE0|G3MZE0_BOVIN;tr|A0A3Q1MWF5|A0A3Q1MWF5_BOVIN	tr|A0A3Q1LWV8|A0A3Q1LWV8_BOVIN Ig-like domain-containing protein OS=Bos taurus OX=9913 PE=1 SV=1;tr|A0A3Q1LUE9|A0A3Q1LUE9_BOVIN Ig-like domain-containing protein OS=Bos taurus OX=9913 PE=1 SV=1	16433	0	16824	0	0	0	0	0	0	11517	16676	0	0	0	0	0	0	0	0	0	0	15159	0	0	0	0
tr|A0A3Q1LUF1|A0A3Q1LUF1_BOVIN;tr|A0A3Q1MXU7|A0A3Q1MXU7_BOVIN;tr|F1MYC9|F1MYC9_BOVIN	tr|A0A3Q1LUF1|A0A3Q1LUF1_BOVIN Spectrin beta chain OS=Bos taurus OX=9913 GN=SPTBN1 PE=1 SV=1;tr|A0A3Q1MXU7|A0A3Q1MXU7_BOVIN Spectrin beta chain OS=Bos taurus OX=9913 GN=SPTBN1 PE=1 SV=1;tr|F1MYC9|F1MYC9_BOVIN Spectrin beta chain OS=Bos taurus OX=9913 GN=SP	250	0	0	0	0	0	0	0	0	0	7623.3	0	0	0	0	0	0	0	0	0	0	0	0	0	0	0
tr|A0A3Q1MNT8|A0A3Q1MNT8_BOVIN;tr|A0A3Q1NDX9|A0A3Q1NDX9_BOVIN;tr|A0A3Q1LUG1|A0A3Q1LUG1_BOVIN;tr|A0JNG5|A0JNG5_BOVIN	tr|A0A3Q1MNT8|A0A3Q1MNT8_BOVIN Uncharacterized protein OS=Bos taurus OX=9913 GN=TNNI3K PE=4 SV=1;tr|A0A3Q1NDX9|A0A3Q1NDX9_BOVIN Uncharacterized protein OS=Bos taurus OX=9913 GN=TNNI3K PE=4 SV=1;tr|A0A3Q1LUG1|A0A3Q1LUG1_BOVIN Uncharacterized protein OS=Bos	88943	0.0064767	0	0	0	0	0	0	0	0	0	0	0	0	0	22607	0	0	0	0	0	0	0	0	0	0
tr|A0A3Q1LUG9|A0A3Q1LUG9_BOVIN;tr|F1MKS3|F1MKS3_BOVIN	tr|A0A3Q1LUG9|A0A3Q1LUG9_BOVIN Uncharacterized protein OS=Bos taurus OX=9913 GN=TXNDC5 PE=1 SV=1;tr|F1MKS3|F1MKS3_BOVIN Thioredoxin domain-containing protein OS=Bos taurus OX=9913 GN=TXNDC5 PE=1 SV=3	47803	0	0	0	0	0	0	0	0	12286	0	0	0	0	33544	0	0	0	0	0	14507	15172	0	0	0	0
tr|A0A3Q1LVG8|A0A3Q1LVG8_BOVIN;tr|A6QL68|A6QL68_BOVIN;tr|E1BI68|E1BI68_BOVIN;tr|A0A3Q1LZZ3|A0A3Q1LZZ3_BOVIN	tr|A0A3Q1LVG8|A0A3Q1LVG8_BOVIN Citramalyl-CoA lyase OS=Bos taurus OX=9913 GN=CLYBL PE=4 SV=1;tr|A6QL68|A6QL68_BOVIN CLYBL protein OS=Bos taurus OX=9913 GN=CLYBL PE=2 SV=1;tr|E1BI68|E1BI68_BOVIN Citramalyl-CoA lyase OS=Bos taurus OX=9913 GN=CLYBL PE=4 SV=3;	36591	0	0	0	0	0	0	0	0	0	0	0	0	0	0	0	0	0	0	0	0	7256.6	0	0	0	0
tr|A0A3Q1LVU8|A0A3Q1LVU8_BOVIN;tr|Q0VCZ8|Q0VCZ8_BOVIN;tr|A0A3Q1M3G1|A0A3Q1M3G1_BOVIN;tr|A0A3Q1LWT4|A0A3Q1LWT4_BOVIN;tr|A0A3S5ZPL3|A0A3S5ZPL3_BOVIN;tr|A0A3Q1NM08|A0A3Q1NM08_BOVIN	tr|A0A3Q1LVU8|A0A3Q1LVU8_BOVIN Acyl-CoA synthetase long chain family member 1 OS=Bos taurus OX=9913 GN=ACSL1 PE=1 SV=1;tr|Q0VCZ8|Q0VCZ8_BOVIN Acyl-CoA synthetase long-chain family member 1 OS=Bos taurus OX=9913 GN=ACSL1 PE=1 SV=1;tr|A0A3Q1M3G1|A0A3Q1M3G1_B	74016	0	0	0	0	0	0	0	0	42963	39746	0	50113	0	0	39033	0	0	40406	0	0	56529	0	0	0	0
tr|A0A3Q1LW55|A0A3Q1LW55_BOVIN;tr|A0A3Q1MTC3|A0A3Q1MTC3_BOVIN;tr|F1MLS3|F1MLS3_BOVIN	tr|A0A3Q1LW55|A0A3Q1LW55_BOVIN Phosphoinositide phospholipase C OS=Bos taurus OX=9913 GN=PLCL1 PE=4 SV=1;tr|A0A3Q1MTC3|A0A3Q1MTC3_BOVIN Phosphoinositide phospholipase C OS=Bos taurus OX=9913 GN=PLCL1 PE=4 SV=1;tr|F1MLS3|F1MLS3_BOVIN Phosphoinositide phosph	115.02	0.0027248	7284.4	0	0	0	0	0	0	0	0	0	0	0	0	0	0	0	0	0	0	0	0	0	0	0
tr|A0A3Q1LWZ2|A0A3Q1LWZ2_BOVIN	tr|A0A3Q1LWZ2|A0A3Q1LWZ2_BOVIN UDP-glucuronosyltransferase OS=Bos taurus OX=9913 GN=LOC100296421 PE=3 SV=1	60768	0	0	0	0	0	0	0	0	59163	40799	48182	40375	0	0	17201	0	0	32009	0	29600	57329	0	0	0	50449
tr|A0A3Q1LYE7|A0A3Q1LYE7_BOVIN;tr|A1L528|A1L528_BOVIN;tr|A0A3Q1N147|A0A3Q1N147_BOVIN;tr|Q3ZBD1|Q3ZBD1_BOVIN	tr|A0A3Q1LYE7|A0A3Q1LYE7_BOVIN RAB1A, member RAS oncogene family OS=Bos taurus OX=9913 GN=RAB1A PE=1 SV=1;tr|A1L528|A1L528_BOVIN RAB1A, member RAS oncogene family OS=Bos taurus OX=9913 GN=RAB1A PE=1 SV=1;tr|A0A3Q1N147|A0A3Q1N147_BOVIN RAB1A, member RAS onc	21851	0	0	0	0	0	0	0	0	22223	0	0	0	0	0	26950	0	0	25524	0	0	29729	0	0	0	0
tr|A0A3Q1LYL5|A0A3Q1LYL5_BOVIN;tr|A0A3Q1MM69|A0A3Q1MM69_BOVIN;tr|A4FV90|A4FV90_BOVIN;tr|A0A3Q1N969|A0A3Q1N969_BOVIN;tr|A0A3Q1LTS4|A0A3Q1LTS4_BOVIN;tr|A0A3Q1LUQ7|A0A3Q1LUQ7_BOVIN	tr|A0A3Q1LYL5|A0A3Q1LYL5_BOVIN Propionyl-CoA carboxylase subunit alpha OS=Bos taurus OX=9913 GN=PCCA PE=1 SV=1;tr|A0A3Q1MM69|A0A3Q1MM69_BOVIN Propanoyl-CoA:carbon dioxide ligase subunit alpha OS=Bos taurus OX=9913 GN=PCCA PE=1 SV=1;tr|A4FV90|A4FV90_BOVIN P	77615	0	19331	0	0	0	0	0	0	20557	26539	0	23049	0	0	0	0	0	28094	0	0	39960	0	0	0	0
tr|A0A3Q1LYU5|A0A3Q1LYU5_BOVIN	tr|A0A3Q1LYU5|A0A3Q1LYU5_BOVIN UDP-glucuronosyltransferase OS=Bos taurus OX=9913 GN=LOC100138908 PE=3 SV=1	60878	0	90059	0	0	0	0	0	76196	213650	301210	153890	180100	0	94990	150830	0	0	176540	0	120440	282180	76945	0	0	138490
tr|A0A3Q1M201|A0A3Q1M201_BOVIN;tr|A0A3Q1M387|A0A3Q1M387_BOVIN;tr|Q08DN5|Q08DN5_BOVIN;tr|A0A3Q1LYY4|A0A3Q1LYY4_BOVIN	tr|A0A3Q1M201|A0A3Q1M201_BOVIN Carnitine O-acetyltransferase OS=Bos taurus OX=9913 GN=CRAT PE=1 SV=1;tr|A0A3Q1M387|A0A3Q1M387_BOVIN Carnitine O-acetyltransferase OS=Bos taurus OX=9913 GN=CRAT PE=1 SV=1;tr|Q08DN5|Q08DN5_BOVIN Carnitine O-acetyltransferase O	68428	0	0	0	0	0	0	0	0	0	0	0	0	0	0	0	0	0	0	0	0	12544	0	0	0	0
tr|A0A3Q1LZ03|A0A3Q1LZ03_BOVIN	tr|A0A3Q1LZ03|A0A3Q1LZ03_BOVIN Uncharacterized protein OS=Bos taurus OX=9913 GN=CYP3A24 PE=3 SV=1	57367	0	0	0	0	0	0	0	0	8096.4	0	0	0	0	0	0	0	0	0	0	0	0	0	0	0	0
tr|A0A3Q1LZQ4|A0A3Q1LZQ4_BOVIN;tr|E1BAX6|E1BAX6_BOVIN;tr|A0A3Q1NAD5|A0A3Q1NAD5_BOVIN	tr|A0A3Q1LZQ4|A0A3Q1LZQ4_BOVIN Uncharacterized protein OS=Bos taurus OX=9913 GN=CYP7B1 PE=3 SV=1;tr|E1BAX6|E1BAX6_BOVIN Uncharacterized protein OS=Bos taurus OX=9913 GN=CYP7B1 PE=3 SV=2;tr|A0A3Q1NAD5|A0A3Q1NAD5_BOVIN Uncharacterized protein OS=Bos taurus O	49633	0	0	0	0	0	0	0	0	0	0	0	0	0	0	0	0	0	9506.3	0	0	0	0	0	0	0
tr|A0A3Q1LZU8|A0A3Q1LZU8_BOVIN;tr|F1N6Y1|F1N6Y1_BOVIN;tr|A0A3Q1N1T6|A0A3Q1N1T6_BOVIN	tr|A0A3Q1LZU8|A0A3Q1LZU8_BOVIN Glucosidase II alpha subunit OS=Bos taurus OX=9913 GN=GANAB PE=1 SV=1;tr|F1N6Y1|F1N6Y1_BOVIN Glucosidase II alpha subunit OS=Bos taurus OX=9913 GN=GANAB PE=1 SV=1;tr|A0A3Q1N1T6|A0A3Q1N1T6_BOVIN Glucosidase II alpha subunit OS	106.92	0	23999	0	0	0	0	0	0	25364	24338	0	37356	0	0	23372	0	0	31263	0	32680	40658	0	0	0	39307
tr|A0A3Q1M071|A0A3Q1M071_BOVIN	tr|A0A3Q1M071|A0A3Q1M071_BOVIN Histone H2B OS=Bos taurus OX=9913 GN=LOC112445465 PE=3 SV=1	74394	0	0	0	0	0	0	0	0	0	0	0	0	0	0	0	0	0	0	0	0	0	0	0	0	0
tr|A0A3Q1M0Y7|A0A3Q1M0Y7_BOVIN;tr|A0A3Q1MQ34|A0A3Q1MQ34_BOVIN;tr|E1BKX7|E1BKX7_BOVIN;tr|A0A3Q1MZI6|A0A3Q1MZI6_BOVIN;tr|A0A3Q1M057|A0A3Q1M057_BOVIN;tr|A0A3Q1LMA3|A0A3Q1LMA3_BOVIN;tr|F1N169|F1N169_BOVIN;tr|A0A3Q1LU35|A0A3Q1LU35_BOVIN;tr|E1BE25|E1BE25_BOVIN;tr|A0A3Q1M304|A0A3Q1M304_BOVIN;tr|A0A3Q1LV98|A0A3Q1LV98_BOVIN	tr|A0A3Q1M0Y7|A0A3Q1M0Y7_BOVIN Filamin B OS=Bos taurus OX=9913 GN=FLNB PE=1 SV=1;tr|A0A3Q1MQ34|A0A3Q1MQ34_BOVIN Filamin B OS=Bos taurus OX=9913 GN=FLNB PE=1 SV=1;tr|E1BKX7|E1BKX7_BOVIN Filamin B OS=Bos taurus OX=9913 GN=FLNB PE=1 SV=2;tr|A0A3Q1MZI6|A0A3Q1M	275.5	0	0	0	0	0	0	0	0	0	0	0	0	0	0	7065.1	0	0	0	0	0	0	0	0	0	0
tr|A6H713|A6H713_BOVIN;tr|A0A3Q1M1X5|A0A3Q1M1X5_BOVIN	tr|A6H713|A6H713_BOVIN Lipase OS=Bos taurus OX=9913 GN=LIPA PE=2 SV=1;tr|A0A3Q1M1X5|A0A3Q1M1X5_BOVIN Lipase OS=Bos taurus OX=9913 GN=LIPA PE=3 SV=1	45.7	0.0064851	0	0	0	0	0	0	0	0	0	0	0	0	0	9611.4	0	0	0	0	0	0	0	0	0	0
tr|A0A3Q1MDT7|A0A3Q1MDT7_BOVIN;tr|A0A3Q1M1Z1|A0A3Q1M1Z1_BOVIN;tr|G3N081|G3N081_BOVIN;tr|E1BBP7|E1BBP7_BOVIN;tr|A0A3Q1MH02|A0A3Q1MH02_BOVIN;tr|A0A3Q1LM20|A0A3Q1LM20_BOVIN;tr|A0A3Q1MJQ1|A0A3Q1MJQ1_BOVIN;tr|G3N2B8|G3N2B8_BOVIN;tr|A0A452DJ35|A0A452DJ35_BOVIN;tr|A0A3Q1NHG3|A0A3Q1NHG3_BOVIN;tr|A0A3Q1M8Q4|A0A3Q1M8Q4_BOVIN;tr|E1BLC2|E1BLC2_BOVIN;tr|A0A3Q1N666|A0A3Q1N666_BOVIN;tr|A0A452DJB2|A0A452DJB2_BOV…	tr|A0A3Q1MDT7|A0A3Q1MDT7_BOVIN Histone H4 OS=Bos taurus OX=9913 PE=3 SV=1;tr|A0A3Q1M1Z1|A0A3Q1M1Z1_BOVIN Histone H4 OS=Bos taurus OX=9913 PE=3 SV=1;tr|G3N081|G3N081_BOVIN Histone H4 OS=Bos taurus OX=9913 PE=3 SV=2;tr|E1BBP7|E1BBP7_BOVIN Histone H4 OS=Bos t	14987	0	182970	0	0	0	0	0	82199	138120	113990	125160	186970	0	41391	143890	0	0	104770	0	125870	153450	117230	0	0	68701
tr|A0A3Q1N427|A0A3Q1N427_BOVIN;tr|G5E5R0|G5E5R0_BOVIN;tr|A0A3Q1M207|A0A3Q1M207_BOVIN	tr|A0A3Q1N427|A0A3Q1N427_BOVIN Dimethylaniline monooxygenase [N-oxide-forming] OS=Bos taurus OX=9913 GN=FMO1 PE=1 SV=1;tr|G5E5R0|G5E5R0_BOVIN Dimethylaniline monooxygenase [N-oxide-forming] OS=Bos taurus OX=9913 GN=FMO1 PE=1 SV=2;tr|A0A3Q1M207|A0A3Q1M207_B	59907	0	109640	0	0	0	85874	0	0	181210	165700	158530	240590	0	78356	150610	0	0	200050	0	251280	121120	149610	0	0	234230
tr|A0A3Q1M378|A0A3Q1M378_BOVIN;tr|F1MNT6|F1MNT6_BOVIN	tr|A0A3Q1M378|A0A3Q1M378_BOVIN Glucosylceramidase beta 3 OS=Bos taurus OX=9913 GN=GBA3 PE=3 SV=1;tr|F1MNT6|F1MNT6_BOVIN Glucosylceramidase beta 3 OS=Bos taurus OX=9913 GN=GBA3 PE=3 SV=3	49103	0	0	0	0	0	0	0	0	10742	0	0	0	0	0	0	0	0	0	0	0	0	0	0	0	0
tr|A0A3Q1M3L6|A0A3Q1M3L6_BOVIN	tr|A0A3Q1M3L6|A0A3Q1M3L6_BOVIN Uncharacterized protein OS=Bos taurus OX=9913 PE=1 SV=1	40475	0	22272	0	0	0	0	0	0	0	0	0	0	0	0	0	0	0	0	0	0	0	0	0	0	0
tr|A0A3Q1M3Z5|A0A3Q1M3Z5_BOVIN;tr|F1MMR6|F1MMR6_BOVIN;sp|P80209|CATD_BOVIN	tr|A0A3Q1M3Z5|A0A3Q1M3Z5_BOVIN Cathepsin D OS=Bos taurus OX=9913 GN=CTSD PE=3 SV=1;tr|F1MMR6|F1MMR6_BOVIN Cathepsin D OS=Bos taurus OX=9913 GN=CTSD PE=3 SV=1;sp|P80209|CATD_BOVIN Cathepsin D OS=Bos taurus OX=9913 GN=CTSD PE=1 SV=2	42465	0	36056	0	0	0	0	0	0	46156	28541	0	43483	0	0	52878	0	0	79161	0	50155	81276	0	0	0	0
tr|A0A3Q1M423|A0A3Q1M423_BOVIN	tr|A0A3Q1M423|A0A3Q1M423_BOVIN UDP-glucuronosyltransferase OS=Bos taurus OX=9913 GN=UGT1A6 PE=1 SV=1	60558	0	0	0	0	0	0	0	0	10858	0	0	0	0	0	0	0	0	0	0	0	0	0	0	0	0
tr|A4IF72|A4IF72_BOVIN;tr|A0A3Q1M6B6|A0A3Q1M6B6_BOVIN	tr|A4IF72|A4IF72_BOVIN CHCHD10 protein OS=Bos taurus OX=9913 GN=CHCHD10 PE=2 SV=1;tr|A0A3Q1M6B6|A0A3Q1M6B6_BOVIN Coiled-coil-helix-coiled-coil-helix domain containing 10 OS=Bos taurus OX=9913 GN=CHCHD10 PE=4 SV=1	14224	0	0	0	0	0	0	0	0	0	0	0	0	0	0	0	0	0	0	0	0	9014	0	0	0	0
tr|A0A3Q1M7J8|A0A3Q1M7J8_BOVIN;tr|A0A3Q1NG39|A0A3Q1NG39_BOVIN	tr|A0A3Q1M7J8|A0A3Q1M7J8_BOVIN Uncharacterized protein OS=Bos taurus OX=9913 GN=LOC112441473 PE=3 SV=1;tr|A0A3Q1NG39|A0A3Q1NG39_BOVIN Uncharacterized protein OS=Bos taurus OX=9913 GN=LOC112441473 PE=3 SV=1	30532	0	0	0	0	0	0	0	0	0	0	0	0	0	0	0	0	0	0	0	0	144480	0	0	0	0
tr|Q0IIA3|Q0IIA3_BOVIN;tr|A0A3Q1M7S5|A0A3Q1M7S5_BOVIN;tr|F6QQY9|F6QQY9_BOVIN	tr|Q0IIA3|Q0IIA3_BOVIN Sorcin OS=Bos taurus OX=9913 GN=SRI PE=2 SV=1;tr|A0A3Q1M7S5|A0A3Q1M7S5_BOVIN Sorcin OS=Bos taurus OX=9913 GN=SRI PE=4 SV=1;tr|F6QQY9|F6QQY9_BOVIN Sorcin OS=Bos taurus OX=9913 GN=SRI PE=4 SV=1	20331	0	0	0	0	0	0	0	0	0	0	0	0	0	0	0	0	0	0	0	0	0	0	0	0	3747.8
tr|A0A3Q1M857|A0A3Q1M857_BOVIN;tr|A0A3Q1MRL0|A0A3Q1MRL0_BOVIN;tr|A0A3Q1MNW6|A0A3Q1MNW6_BOVIN;tr|A0A3Q1MMQ3|A0A3Q1MMQ3_BOVIN;tr|F1MZP8|F1MZP8_BOVIN	tr|A0A3Q1M857|A0A3Q1M857_BOVIN PKS_ER domain-containing protein OS=Bos taurus OX=9913 GN=ADH1C PE=1 SV=1;tr|A0A3Q1MRL0|A0A3Q1MRL0_BOVIN PKS_ER domain-containing protein OS=Bos taurus OX=9913 GN=ADH1C PE=1 SV=1;tr|A0A3Q1MNW6|A0A3Q1MNW6_BOVIN Uncharacterized	40138	0	750800	180520	0	0	0	139400	383590	406310	408610	185890	451550	407900	412720	338610	0	97847	385250	195110	371780	355340	210610	62494	458780	168280
tr|A5D9H5|A5D9H5_BOVIN;tr|A6H6Y0|A6H6Y0_BOVIN;tr|A0A3Q1M8I4|A0A3Q1M8I4_BOVIN;tr|A0A3Q1NLI5|A0A3Q1NLI5_BOVIN;tr|F1N2T0|F1N2T0_BOVIN	tr|A5D9H5|A5D9H5_BOVIN Heterogeneous nuclear ribonucleoprotein D OS=Bos taurus OX=9913 GN=HNRNPD PE=1 SV=1;tr|A6H6Y0|A6H6Y0_BOVIN HNRNPD protein OS=Bos taurus OX=9913 GN=HNRNPD PE=1 SV=1;tr|A0A3Q1M8I4|A0A3Q1M8I4_BOVIN Heterogeneous nuclear ribonucleoprotei	32848	0	0	0	0	0	0	0	0	9321.9	0	0	0	0	0	0	0	0	0	0	0	0	0	0	0	0
tr|A0A3Q1M930|A0A3Q1M930_BOVIN;tr|E1B748|E1B748_BOVIN;tr|A0A3Q1MBP1|A0A3Q1MBP1_BOVIN;tr|A0A3Q1MJM1|A0A3Q1MJM1_BOVIN	tr|A0A3Q1M930|A0A3Q1M930_BOVIN Hypoxia up-regulated 1 OS=Bos taurus OX=9913 GN=HYOU1 PE=1 SV=1;tr|E1B748|E1B748_BOVIN Hypoxia up-regulated 1 OS=Bos taurus OX=9913 GN=HYOU1 PE=1 SV=2;tr|A0A3Q1MBP1|A0A3Q1MBP1_BOVIN Hypoxia up-regulated 1 OS=Bos taurus OX=991	108.73	0	0	0	0	0	0	0	0	0	0	0	0	0	0	0	0	0	0	0	0	9839.4	0	0	0	0
tr|F1N5Q0|F1N5Q0_BOVIN;tr|E1BJ78|E1BJ78_BOVIN;tr|A0A3Q1M941|A0A3Q1M941_BOVIN;tr|A0A3Q1MP36|A0A3Q1MP36_BOVIN;tr|E1BIS9|E1BIS9_BOVIN	tr|F1N5Q0|F1N5Q0_BOVIN Sulfotransferase OS=Bos taurus OX=9913 GN=SULT1C4 PE=3 SV=3;tr|E1BJ78|E1BJ78_BOVIN Sulfotransferase OS=Bos taurus OX=9913 GN=SULT1C4 PE=3 SV=2;tr|A0A3Q1M941|A0A3Q1M941_BOVIN Sulfotransferase OS=Bos taurus OX=9913 GN=LOC100300896 PE=3	33184	0	0	0	0	0	0	0	0	27446	17243	0	0	0	0	0	0	0	20744	0	0	0	0	0	0	0
tr|A0A3Q1MAF9|A0A3Q1MAF9_BOVIN;tr|Q1RMI4|Q1RMI4_BOVIN	tr|A0A3Q1MAF9|A0A3Q1MAF9_BOVIN AIG1-type G domain-containing protein OS=Bos taurus OX=9913 GN=LOC768255 PE=1 SV=1;tr|Q1RMI4|Q1RMI4_BOVIN GTPase, IMAP family member 4 OS=Bos taurus OX=9913 GN=GIMAP4 PE=2 SV=1	36476	0	0	0	0	0	0	0	0	0	0	0	0	0	0	48907	0	0	0	0	0	32545	0	0	0	0
tr|A0A3Q1MBF3|A0A3Q1MBF3_BOVIN	tr|A0A3Q1MBF3|A0A3Q1MBF3_BOVIN Uncharacterized protein OS=Bos taurus OX=9913 GN=LOC100140261 PE=4 SV=1	42541	0	0	0	0	0	190980	0	0	113300	112550	122810	92670	104800	184220	44097	0	123060	88006	0	93816	44412	63371	0	0	149600
tr|G8JL06|G8JL06_BOVIN;tr|E1B8G9|E1B8G9_BOVIN;tr|A0A3Q1MEU7|A0A3Q1MEU7_BOVIN;tr|A0A3Q1MBN5|A0A3Q1MBN5_BOVIN	tr|G8JL06|G8JL06_BOVIN Histone H2B OS=Bos taurus OX=9913 GN=H2BC11 PE=3 SV=2;tr|E1B8G9|E1B8G9_BOVIN Histone H2B OS=Bos taurus OX=9913 GN=H2BU1 PE=3 SV=3;tr|A0A3Q1MEU7|A0A3Q1MEU7_BOVIN Histone H2B OS=Bos taurus OX=9913 GN=H2BC3 PE=3 SV=1;tr|A0A3Q1MBN5|A0A3Q	13874	0	444730	0	0	0	0	0	247380	305390	487100	1081700	457290	209750	118110	227040	0	0	183390	0	164860	106740	0	0	0	463100
tr|A0A3Q1MC79|A0A3Q1MC79_BOVIN;tr|F1MYV0|F1MYV0_BOVIN;tr|A0A3Q1LW09|A0A3Q1LW09_BOVIN	tr|A0A3Q1MC79|A0A3Q1MC79_BOVIN Solute carrier organic anion transporter family member OS=Bos taurus OX=9913 GN=SLCO1B3 PE=3 SV=1;tr|F1MYV0|F1MYV0_BOVIN Solute carrier organic anion transporter family member OS=Bos taurus OX=9913 GN=SLCO1B3 PE=3 SV=2;tr|A0A	68263	0	0	0	0	0	0	0	0	0	33950	0	30627	0	0	0	0	0	27905	0	0	0	0	0	0	0
tr|G3MY67|G3MY67_BOVIN;tr|A0A3Q1MCH3|A0A3Q1MCH3_BOVIN;sp|P31039|SDHA_BOVIN;tr|G5E6M7|G5E6M7_BOVIN	tr|G3MY67|G3MY67_BOVIN Succinate dehydrogenase [ubiquinone] flavoprotein subunit, mitochondrial OS=Bos taurus OX=9913 GN=SDHA PE=3 SV=2;tr|A0A3Q1MCH3|A0A3Q1MCH3_BOVIN Succinate dehydrogenase [ubiquinone] flavoprotein subunit, mitochondrial OS=Bos taurus OX	73063	0	33659	0	0	0	0	0	0	16395	42521	0	0	0	0	40932	0	0	35782	0	39315	29130	0	0	0	0
tr|A0A3Q1MCJ7|A0A3Q1MCJ7_BOVIN;tr|Q3T076|Q3T076_BOVIN;tr|A0A3Q1MWP9|A0A3Q1MWP9_BOVIN;tr|A0A3Q1LNR2|A0A3Q1LNR2_BOVIN;tr|F1MR01|F1MR01_BOVIN	tr|A0A3Q1MCJ7|A0A3Q1MCJ7_BOVIN Uncharacterized protein OS=Bos taurus OX=9913 GN=RPS14 PE=1 SV=1;tr|Q3T076|Q3T076_BOVIN Ribosomal protein S14 OS=Bos taurus OX=9913 GN=RPS14 PE=1 SV=1;tr|A0A3Q1MWP9|A0A3Q1MWP9_BOVIN Uncharacterized protein OS=Bos taurus OX=99	16273	0	0	0	0	0	0	0	0	0	0	0	0	0	0	0	0	0	0	0	0	5631	0	0	0	0
tr|A0A3Q1MCV0|A0A3Q1MCV0_BOVIN;tr|Q32S21|Q32S21_BOVIN	tr|A0A3Q1MCV0|A0A3Q1MCV0_BOVIN Hydroxysteroid 17-beta dehydrogenase 8 OS=Bos taurus OX=9913 GN=HSD17B8 PE=3 SV=1;tr|Q32S21|Q32S21_BOVIN FabG-like protein OS=Bos taurus OX=9913 GN=HSD17B8 PE=2 SV=1	25321	0	0	0	0	0	0	0	0	0	0	0	0	0	0	0	0	0	0	0	0	8329.1	0	0	0	0
tr|A0A3Q1MDN0|A0A3Q1MDN0_BOVIN	tr|A0A3Q1MDN0|A0A3Q1MDN0_BOVIN Uncharacterized protein OS=Bos taurus OX=9913 GN=LOC530571 PE=3 SV=1	57022	0	0	0	0	0	0	0	0	0	0	0	0	0	0	0	0	0	0	0	0	0	0	0	0	15929
tr|F1N1Z7|F1N1Z7_BOVIN;tr|A0A3Q1MDS5|A0A3Q1MDS5_BOVIN;sp|Q8HYZ4|PCKGC_BOVIN;tr|A0A3Q1MPH0|A0A3Q1MPH0_BOVIN;tr|A0A3Q1MJ21|A0A3Q1MJ21_BOVIN;tr|A0A3Q1MFR0|A0A3Q1MFR0_BOVIN	tr|F1N1Z7|F1N1Z7_BOVIN Phosphoenolpyruvate carboxykinase (GTP) OS=Bos taurus OX=9913 GN=PCK1 PE=3 SV=2;tr|A0A3Q1MDS5|A0A3Q1MDS5_BOVIN Phosphoenolpyruvate carboxykinase (GTP) OS=Bos taurus OX=9913 GN=PCK1 PE=3 SV=1;sp|Q8HYZ4|PCKGC_BOVIN Phosphoenolpyruvate	69479	0	22773	0	0	0	0	0	0	25301	22596	0	22744	0	0	21006	0	0	20625	0	0	23057	0	0	0	32041
tr|Q3T0U3|Q3T0U3_BOVIN;tr|A0A3Q1MDT8|A0A3Q1MDT8_BOVIN	tr|Q3T0U3|Q3T0U3_BOVIN Es1 protein OS=Bos taurus OX=9913 GN=ES1 PE=1 SV=1;tr|A0A3Q1MDT8|A0A3Q1MDT8_BOVIN Uncharacterized protein OS=Bos taurus OX=9913 GN=GATD3A PE=1 SV=1	28699	0	0	0	0	0	0	0	0	0	0	0	0	0	0	0	0	0	0	0	0	14258	0	0	0	0
tr|F1MLV3|F1MLV3_BOVIN;tr|A0A3Q1ME81|A0A3Q1ME81_BOVIN;tr|A0A3Q1LKV8|A0A3Q1LKV8_BOVIN	tr|F1MLV3|F1MLV3_BOVIN Thioredoxin like 1 OS=Bos taurus OX=9913 GN=TXNL1 PE=1 SV=1;tr|A0A3Q1ME81|A0A3Q1ME81_BOVIN Thioredoxin like 1 OS=Bos taurus OX=9913 GN=TXNL1 PE=1 SV=1;tr|A0A3Q1LKV8|A0A3Q1LKV8_BOVIN Thioredoxin like 1 OS=Bos taurus OX=9913 GN=TXNL1 P	32281	0.0040107	0	0	0	0	0	0	0	0	0	0	0	0	0	0	0	0	0	0	0	5807.9	0	0	0	0
tr|F1MX83|F1MX83_BOVIN;tr|A0A3Q1MFC3|A0A3Q1MFC3_BOVIN	tr|F1MX83|F1MX83_BOVIN Protein S100 OS=Bos taurus OX=9913 GN=S100A11 PE=1 SV=3;tr|A0A3Q1MFC3|A0A3Q1MFC3_BOVIN Protein S100 OS=Bos taurus OX=9913 GN=S100A11 PE=1 SV=1	13724	0	0	0	0	0	0	0	0	0	0	0	0	0	0	0	0	0	0	0	0	0	0	0	0	7656.7
tr|E1BGS2|E1BGS2_BOVIN;tr|A0A3Q1MFK8|A0A3Q1MFK8_BOVIN;tr|A0A3Q1M516|A0A3Q1M516_BOVIN;tr|A0A3Q1LWD7|A0A3Q1LWD7_BOVIN;tr|A0A3Q1MCT3|A0A3Q1MCT3_BOVIN;tr|A0A3Q1MT38|A0A3Q1MT38_BOVIN	tr|E1BGS2|E1BGS2_BOVIN Uncharacterized protein OS=Bos taurus OX=9913 GN=ACAD10 PE=1 SV=1;tr|A0A3Q1MFK8|A0A3Q1MFK8_BOVIN Uncharacterized protein OS=Bos taurus OX=9913 GN=ACAD10 PE=1 SV=1;tr|A0A3Q1M516|A0A3Q1M516_BOVIN Uncharacterized protein OS=Bos taurus O	117.62	0	0	0	0	0	0	0	0	19753	0	0	0	0	0	0	0	0	0	0	27467	31769	0	0	0	24599
tr|A0A3Q1MG42|A0A3Q1MG42_BOVIN;tr|F1MYM9|F1MYM9_BOVIN;tr|A6QLN6|A6QLN6_BOVIN;tr|A0A3Q1LWN6|A0A3Q1LWN6_BOVIN	tr|A0A3Q1MG42|A0A3Q1MG42_BOVIN Myosin heavy chain 11 OS=Bos taurus OX=9913 GN=MYH11 PE=1 SV=1;tr|F1MYM9|F1MYM9_BOVIN Myosin heavy chain 11 OS=Bos taurus OX=9913 GN=MYH11 PE=1 SV=3;tr|A6QLN6|A6QLN6_BOVIN MYH11 protein OS=Bos taurus OX=9913 GN=MYH11 PE=1 SV=	223.92	0	0	0	0	0	0	0	0	0	0	0	21536	0	0	18512	0	0	0	0	0	0	0	0	0	0
tr|A0A3Q1MG74|A0A3Q1MG74_BOVIN;tr|F1MES1|F1MES1_BOVIN	tr|A0A3Q1MG74|A0A3Q1MG74_BOVIN Acyl-CoA synthetase medium chain family member 3 OS=Bos taurus OX=9913 GN=ACSM3 PE=3 SV=1;tr|F1MES1|F1MES1_BOVIN Acyl-CoA synthetase medium chain family member 3 OS=Bos taurus OX=9913 GN=ACSM3 PE=3 SV=2	56813	0	0	0	0	0	0	0	0	0	9980	0	0	0	0	0	0	0	0	0	0	12756	0	0	0	0
tr|A0A3Q1MH78|A0A3Q1MH78_BOVIN;tr|A0A3Q1N3G2|A0A3Q1N3G2_BOVIN;sp|P58351|GTR2_BOVIN	tr|A0A3Q1MH78|A0A3Q1MH78_BOVIN Glucose transporter type 2, liver OS=Bos taurus OX=9913 GN=SLC2A2 PE=1 SV=1;tr|A0A3Q1N3G2|A0A3Q1N3G2_BOVIN Glucose transporter type 2, liver OS=Bos taurus OX=9913 GN=SLC2A2 PE=3 SV=1;sp|P58351|GTR2_BOVIN Solute carrier family	53237	0	0	0	0	0	0	0	0	27588	13959	0	14976	0	0	14783	0	0	17831	0	19952	0	0	0	0	0
tr|A0A3Q1MHT0|A0A3Q1MHT0_BOVIN;tr|F1MCK2|F1MCK2_BOVIN;tr|A0A3Q1NE82|A0A3Q1NE82_BOVIN	tr|A0A3Q1MHT0|A0A3Q1MHT0_BOVIN AHNAK nucleoprotein OS=Bos taurus OX=9913 GN=AHNAK PE=1 SV=1;tr|F1MCK2|F1MCK2_BOVIN AHNAK nucleoprotein OS=Bos taurus OX=9913 GN=AHNAK PE=1 SV=3;tr|A0A3Q1NE82|A0A3Q1NE82_BOVIN AHNAK nucleoprotein OS=Bos taurus OX=9913 GN=AHNA	605.14	0	25898	0	0	0	0	0	0	0	17062	0	0	0	0	21647	0	0	0	0	0	17242	0	0	0	0
tr|A0A3Q1MI26|A0A3Q1MI26_BOVIN;sp|Q3SZP5|ACOX1_BOVIN	tr|A0A3Q1MI26|A0A3Q1MI26_BOVIN Acyl-coenzyme A oxidase OS=Bos taurus OX=9913 GN=ACOX1 PE=1 SV=1;sp|Q3SZP5|ACOX1_BOVIN Peroxisomal acyl-coenzyme A oxidase 1 OS=Bos taurus OX=9913 GN=ACOX1 PE=2 SV=1	74575	0	36729	0	0	0	0	0	0	46939	37683	0	46536	0	0	35554	0	0	51059	0	52452	24035	0	0	0	38957
tr|F1MYI2|F1MYI2_BOVIN;tr|F1MY44|F1MY44_BOVIN;tr|A0A3Q1MIF1|A0A3Q1MIF1_BOVIN;tr|A0A3Q1MJD5|A0A3Q1MJD5_BOVIN	tr|F1MYI2|F1MYI2_BOVIN Heterogeneous nuclear ribonucleoprotein M OS=Bos taurus OX=9913 GN=HNRNPM PE=1 SV=3;tr|F1MY44|F1MY44_BOVIN Heterogeneous nuclear ribonucleoprotein M OS=Bos taurus OX=9913 GN=HNRNPM PE=1 SV=3;tr|A0A3Q1MIF1|A0A3Q1MIF1_BOVIN Heterogeneo	71749	0.0040053	0	0	0	0	0	0	0	8998.2	0	0	0	0	0	0	0	0	0	0	0	0	0	0	0	0
tr|A0A3Q1MJD9|A0A3Q1MJD9_BOVIN;tr|F1MWQ2|F1MWQ2_BOVIN;tr|A0A3Q1LT59|A0A3Q1LT59_BOVIN;sp|Q3SWX7|ANXA3_BOVIN;tr|F1MUN7|F1MUN7_BOVIN;sp|P27214|ANX11_BOVIN;tr|F1MD66|F1MD66_BOVIN	tr|A0A3Q1MJD9|A0A3Q1MJD9_BOVIN Annexin OS=Bos taurus OX=9913 GN=ANXA3 PE=3 SV=1;tr|F1MWQ2|F1MWQ2_BOVIN Annexin OS=Bos taurus OX=9913 GN=ANXA3 PE=3 SV=1;tr|A0A3Q1LT59|A0A3Q1LT59_BOVIN Annexin OS=Bos taurus OX=9913 GN=ANXA3 PE=3 SV=1;sp|Q3SWX7|ANXA3_BOVIN An	35651	0	0	0	0	0	0	0	0	18042	21390	0	0	0	0	0	0	0	0	0	0	0	0	0	0	0
tr|Q3ZC83|Q3ZC83_BOVIN;tr|A0A3Q1MJQ0|A0A3Q1MJQ0_BOVIN;tr|F6PZI3|F6PZI3_BOVIN	tr|Q3ZC83|Q3ZC83_BOVIN Solute carrier family 29 (Nucleoside transporters), member 1 OS=Bos taurus OX=9913 GN=SLC29A1 PE=1 SV=1;tr|A0A3Q1MJQ0|A0A3Q1MJQ0_BOVIN Solute carrier family 29 member 1 OS=Bos taurus OX=9913 GN=SLC29A1 PE=1 SV=1;tr|F6PZI3|F6PZI3_BOVI	49881	0	0	0	0	0	0	0	0	0	0	0	25269	0	0	0	0	0	0	0	0	0	0	0	0	0
tr|A0A3Q1MKT2|A0A3Q1MKT2_BOVIN	tr|A0A3Q1MKT2|A0A3Q1MKT2_BOVIN Hydroxyisourate hydrolase OS=Bos taurus OX=9913 GN=LOC100296324 PE=4 SV=1	38576	0	0	0	0	0	0	0	0	0	0	0	0	0	0	0	0	0	0	0	0	0	0	0	0	12751
tr|A0A3Q1MKY2|A0A3Q1MKY2_BOVIN	tr|A0A3Q1MKY2|A0A3Q1MKY2_BOVIN Thioredoxin domain-containing protein 17 OS=Bos taurus OX=9913 GN=TXNDC17 PE=1 SV=1	13941	0	0	0	0	0	0	0	0	18424	17251	0	13661	0	0	23552	0	0	0	0	0	0	0	0	0	0
tr|F1MDH3|F1MDH3_BOVIN;tr|A0A3Q1MLQ7|A0A3Q1MLQ7_BOVIN;tr|A0A3Q1N5M2|A0A3Q1N5M2_BOVIN;tr|A0A3Q1M5E5|A0A3Q1M5E5_BOVIN;tr|A0A3Q1MU54|A0A3Q1MU54_BOVIN;tr|F1MQI1|F1MQI1_BOVIN	tr|F1MDH3|F1MDH3_BOVIN Talin 1 OS=Bos taurus OX=9913 GN=TLN1 PE=1 SV=3;tr|A0A3Q1MLQ7|A0A3Q1MLQ7_BOVIN Talin 1 OS=Bos taurus OX=9913 GN=TLN1 PE=1 SV=1	268.2	0	0	0	0	0	0	0	0	0	15883	0	19047	0	0	0	0	0	0	0	0	29712	0	0	0	0
tr|F1MLE8|F1MLE8_BOVIN;tr|A0A3Q1MMA1|A0A3Q1MMA1_BOVIN	tr|F1MLE8|F1MLE8_BOVIN SEC22 homolog B, vesicle trafficking protein OS=Bos taurus OX=9913 GN=SEC22B PE=3 SV=1;tr|A0A3Q1MMA1|A0A3Q1MMA1_BOVIN SEC22 homolog B, vesicle trafficking protein OS=Bos taurus OX=9913 GN=SEC22B PE=3 SV=1	28709	0.004	0	0	0	0	0	0	0	0	0	0	0	0	0	0	0	0	0	0	0	5399.9	0	0	0	0
tr|A0A3Q1MNN2|A0A3Q1MNN2_BOVIN;tr|F1MZC0|F1MZC0_BOVIN;tr|A0A3Q1MMT0|A0A3Q1MMT0_BOVIN	tr|A0A3Q1MNN2|A0A3Q1MNN2_BOVIN Aldo_ket_red domain-containing protein OS=Bos taurus OX=9913 GN=AKR7A2 PE=1 SV=1;tr|F1MZC0|F1MZC0_BOVIN Aldo_ket_red domain-containing protein OS=Bos taurus OX=9913 GN=AKR7A2 PE=1 SV=2;tr|A0A3Q1MMT0|A0A3Q1MMT0_BOVIN Aldo_ket_	39978	0	43155	0	0	0	0	0	0	77994	23726	0	97086	77104	0	54577	0	0	52303	0	63940	81327	0	0	0	0
tr|F1MZP0|F1MZP0_BOVIN;tr|A0A3Q1MPG8|A0A3Q1MPG8_BOVIN	tr|F1MZP0|F1MZP0_BOVIN 1,4-alpha-glucan branching enzyme OS=Bos taurus OX=9913 GN=GBE1 PE=1 SV=3;tr|A0A3Q1MPG8|A0A3Q1MPG8_BOVIN 1,4-alpha-glucan branching enzyme OS=Bos taurus OX=9913 GN=GBE1 PE=1 SV=1	75911	0	0	0	0	0	0	0	0	0	0	0	0	0	0	0	0	0	0	0	0	0	0	0	0	26120
tr|A0A3Q1MQJ1|A0A3Q1MQJ1_BOVIN;tr|A0A3S5ZPA1|A0A3S5ZPA1_BOVIN;tr|A0A3Q1LYA7|A0A3Q1LYA7_BOVIN;tr|A0A3Q1LQ92|A0A3Q1LQ92_BOVIN;tr|F1MTP2|F1MTP2_BOVIN;tr|A0A3Q1LZ49|A0A3Q1LZ49_BOVIN;tr|F6QIK6|F6QIK6_BOVIN;tr|Q5MYB8|Q5MYB8_BOVIN	tr|A0A3Q1MQJ1|A0A3Q1MQJ1_BOVIN Carboxylic ester hydrolase OS=Bos taurus OX=9913 GN=CES1 PE=1 SV=1;tr|A0A3S5ZPA1|A0A3S5ZPA1_BOVIN Carboxylic ester hydrolase OS=Bos taurus OX=9913 GN=CES1 PE=1 SV=1;tr|A0A3Q1LYA7|A0A3Q1LYA7_BOVIN Carboxylic ester hydrolase OS	62336	0	945930	411910	136150	0	525200	467090	697460	1104000	1017200	806610	1174700	580330	483670	1071400	260050	445250	1047600	554970	964950	901040	679480	471220	575130	993610
tr|A7E3S8|A7E3S8_BOVIN;tr|A0A3Q1MQM3|A0A3Q1MQM3_BOVIN;tr|A0A3Q1M4L0|A0A3Q1M4L0_BOVIN	tr|A7E3S8|A7E3S8_BOVIN Heat shock 70kD protein binding protein OS=Bos taurus OX=9913 GN=ST13 PE=2 SV=1;tr|A0A3Q1MQM3|A0A3Q1MQM3_BOVIN ST13 Hsp70 interacting protein OS=Bos taurus OX=9913 GN=ST13 PE=3 SV=1;tr|A0A3Q1M4L0|A0A3Q1M4L0_BOVIN TPR_REGION domain-co	41444	0	0	0	0	0	0	0	0	0	0	0	0	0	0	0	0	0	0	0	0	14953	0	0	0	0
tr|A0A3Q1MQR7|A0A3Q1MQR7_BOVIN;tr|F1N096|F1N096_BOVIN;tr|G3N2H7|G3N2H7_BOVIN;tr|A0A3Q1MRU5|A0A3Q1MRU5_BOVIN	tr|A0A3Q1MQR7|A0A3Q1MQR7_BOVIN Uncharacterized protein OS=Bos taurus OX=9913 GN=LOC786628 PE=4 SV=1;tr|F1N096|F1N096_BOVIN Uncharacterized protein OS=Bos taurus OX=9913 GN=LOC786628 PE=4 SV=3;tr|G3N2H7|G3N2H7_BOVIN Uncharacterized protein OS=Bos taurus OX=	171.7	0.0027739	0	0	0	0	0	0	0	0	0	0	0	0	0	0	0	0	0	0	0	0	0	0	0	24243
tr|E1BB28|E1BB28_BOVIN;tr|A0A3Q1MR10|A0A3Q1MR10_BOVIN	tr|E1BB28|E1BB28_BOVIN Sarcosine dehydrogenase OS=Bos taurus OX=9913 GN=SARDH PE=3 SV=1;tr|A0A3Q1MR10|A0A3Q1MR10_BOVIN Sarcosine dehydrogenase OS=Bos taurus OX=9913 GN=SARDH PE=3 SV=1	100.78	0.0028011	0	0	0	0	0	0	0	0	0	0	0	0	0	0	0	0	0	0	0	3236.3	0	0	0	0
tr|A0A3Q1MS29|A0A3Q1MS29_BOVIN;tr|F1MBX4|F1MBX4_BOVIN	tr|A0A3Q1MS29|A0A3Q1MS29_BOVIN Uncharacterized protein OS=Bos taurus OX=9913 GN=LOC530653 PE=3 SV=1;tr|F1MBX4|F1MBX4_BOVIN Uncharacterized protein OS=Bos taurus OX=9913 GN=LOC530653 PE=3 SV=2	46571	0.0014144	0	0	0	0	0	0	0	0	0	0	0	0	0	0	0	0	0	0	0	3350.2	0	0	0	0
tr|A0A3Q1MSS7|A0A3Q1MSS7_BOVIN;tr|F1N4U6|F1N4U6_BOVIN	tr|A0A3Q1MSS7|A0A3Q1MSS7_BOVIN Gamma-butyrobetaine hydroxylase OS=Bos taurus OX=9913 GN=BBOX1 PE=1 SV=1;tr|F1N4U6|F1N4U6_BOVIN Gamma-butyrobetaine hydroxylase OS=Bos taurus OX=9913 GN=BBOX1 PE=1 SV=1	43026	0	0	0	0	0	0	0	0	13453	0	0	0	0	0	13961	0	0	0	0	0	0	0	0	0	0
tr|A0A3Q1MT24|A0A3Q1MT24_BOVIN;tr|F1MDJ6|F1MDJ6_BOVIN;tr|A0A3Q1LLJ4|A0A3Q1LLJ4_BOVIN	tr|A0A3Q1MT24|A0A3Q1MT24_BOVIN Dimethylglycine dehydrogenase OS=Bos taurus OX=9913 GN=DMGDH PE=1 SV=1;tr|F1MDJ6|F1MDJ6_BOVIN Dimethylglycine dehydrogenase OS=Bos taurus OX=9913 GN=DMGDH PE=1 SV=3;tr|A0A3Q1LLJ4|A0A3Q1LLJ4_BOVIN Dimethylglycine dehydrogenase	97.07	0	0	0	0	0	0	0	0	36743	29907	0	21511	0	0	35268	0	0	17626	0	25954	22340	0	0	0	0
tr|A0A3Q1MTI5|A0A3Q1MTI5_BOVIN;tr|F6QS88|F6QS88_BOVIN	tr|A0A3Q1MTI5|A0A3Q1MTI5_BOVIN Epoxide hydrolase 2 OS=Bos taurus OX=9913 GN=EPHX2 PE=1 SV=1;tr|F6QS88|F6QS88_BOVIN Epoxide hydrolase 2 OS=Bos taurus OX=9913 GN=EPHX2 PE=1 SV=1	62.04	0	104300	0	0	0	0	0	0	41160	21292	0	71222	0	0	47576	0	0	34901	0	61541	46310	0	0	0	44349
tr|Q3SZJ7|Q3SZJ7_BOVIN;tr|A0A3Q1MTN6|A0A3Q1MTN6_BOVIN;tr|G3MXJ5|G3MXJ5_BOVIN;tr|A0A3Q1N8P4|A0A3Q1N8P4_BOVIN;tr|A0A3Q1LZC9|A0A3Q1LZC9_BOVIN	tr|Q3SZJ7|Q3SZJ7_BOVIN Lysosomal-associated membrane protein 2 OS=Bos taurus OX=9913 GN=LAMP2 PE=1 SV=1;tr|A0A3Q1MTN6|A0A3Q1MTN6_BOVIN Lysosomal associated membrane protein 2 OS=Bos taurus OX=9913 GN=LAMP2 PE=1 SV=1;tr|G3MXJ5|G3MXJ5_BOVIN Lysosomal associa	44542	0	0	0	0	0	0	0	0	19978	0	0	14330	0	0	18753	0	0	19137	0	0	0	0	0	0	18862
tr|A0A3Q1MU33|A0A3Q1MU33_BOVIN;tr|F6QVC9|F6QVC9_BOVIN;sp|P81287|ANXA5_BOVIN	tr|A0A3Q1MU33|A0A3Q1MU33_BOVIN Annexin OS=Bos taurus OX=9913 GN=ANXA5 PE=1 SV=1;tr|F6QVC9|F6QVC9_BOVIN Annexin OS=Bos taurus OX=9913 GN=ANXA5 PE=1 SV=1;sp|P81287|ANXA5_BOVIN Annexin A5 OS=Bos taurus OX=9913 GN=ANXA5 PE=1 SV=3	35875	0	0	0	0	0	0	0	0	0	0	0	0	0	0	25136	0	0	0	0	0	19491	0	0	0	0
tr|A0A3Q1MUD4|A0A3Q1MUD4_BOVIN;tr|F1MT25|F1MT25_BOVIN;tr|A0A3Q1M9B5|A0A3Q1M9B5_BOVIN	tr|A0A3Q1MUD4|A0A3Q1MUD4_BOVIN High density lipoprotein binding protein OS=Bos taurus OX=9913 GN=HDLBP PE=1 SV=1;tr|F1MT25|F1MT25_BOVIN High density lipoprotein binding protein OS=Bos taurus OX=9913 GN=HDLBP PE=1 SV=3;tr|A0A3Q1M9B5|A0A3Q1M9B5_BOVIN High de	141.51	0	0	0	0	0	0	0	0	0	1812.9	0	0	0	0	0	0	0	0	0	0	0	0	0	0	0
tr|A0A3Q1MV97|A0A3Q1MV97_BOVIN;tr|F1MHN9|F1MHN9_BOVIN	tr|A0A3Q1MV97|A0A3Q1MV97_BOVIN Hydroperoxy icosatetraenoate dehydratase OS=Bos taurus OX=9913 GN=CYP1A2 PE=3 SV=1;tr|F1MHN9|F1MHN9_BOVIN Hydroperoxy icosatetraenoate dehydratase OS=Bos taurus OX=9913 GN=CYP1A2 PE=3 SV=1	54971	0	0	0	0	0	0	0	0	5500.6	0	0	0	0	0	0	0	0	0	0	0	0	0	0	0	0
tr|F1MSQ7|F1MSQ7_BOVIN;tr|A0A3Q1NHJ2|A0A3Q1NHJ2_BOVIN;tr|Q0P5K8|Q0P5K8_BOVIN;tr|A0A3Q1N363|A0A3Q1N363_BOVIN	tr|F1MSQ7|F1MSQ7_BOVIN Nipsnap homolog 1 OS=Bos taurus OX=9913 GN=NIPSNAP1 PE=1 SV=2;tr|A0A3Q1NHJ2|A0A3Q1NHJ2_BOVIN Nipsnap homolog 1 OS=Bos taurus OX=9913 GN=NIPSNAP1 PE=1 SV=1;tr|Q0P5K8|Q0P5K8_BOVIN Nipsnap homolog 1 OS=Bos taurus OX=9913 GN=NIPSNAP1 PE=	31678	0	0	0	0	0	0	0	0	24275	32805	31042	39874	0	0	23639	0	0	29081	0	35240	25892	0	0	0	41887
tr|A0A3Q1N381|A0A3Q1N381_BOVIN;tr|A0A452DKP2|A0A452DKP2_BOVIN	tr|A0A3Q1N381|A0A3Q1N381_BOVIN PKS_ER domain-containing protein OS=Bos taurus OX=9913 GN=LOC100299281 PE=4 SV=1;tr|A0A452DKP2|A0A452DKP2_BOVIN PKS_ER domain-containing protein OS=Bos taurus OX=9913 GN=LOC100299281 PE=4 SV=1	41923	0	72073	0	0	0	0	0	0	48841	72602	0	81182	0	0	54862	0	0	63176	0	87012	63808	0	0	0	72607
tr|A0A3Q1N3F5|A0A3Q1N3F5_BOVIN;tr|A4FUD2|A4FUD2_BOVIN	tr|A0A3Q1N3F5|A0A3Q1N3F5_BOVIN 3-keto-steroid reductase OS=Bos taurus OX=9913 GN=HSD17B7 PE=3 SV=1;tr|A4FUD2|A4FUD2_BOVIN 3-keto-steroid reductase OS=Bos taurus OX=9913 GN=HSD17B7 PE=2 SV=1	33937	0	0	0	0	0	0	0	0	0	0	0	0	0	0	0	0	0	0	0	0	0	0	0	0	3780.1
tr|A0A3Q1N3I9|A0A3Q1N3I9_BOVIN;tr|G3N0V0|G3N0V0_BOVIN	tr|A0A3Q1N3I9|A0A3Q1N3I9_BOVIN Uncharacterized protein OS=Bos taurus OX=9913 PE=1 SV=1;tr|G3N0V0|G3N0V0_BOVIN Uncharacterized protein OS=Bos taurus OX=9913 PE=1 SV=1	35256	0	40285	0	0	0	0	0	0	22933	16418	0	0	0	0	0	0	0	21735	0	14362	34798	0	0	0	0
tr|A0A3Q1N7G4|A0A3Q1N7G4_BOVIN;tr|B8YB76|B8YB76_BOVIN;tr|A0A3Q1LS65|A0A3Q1LS65_BOVIN	tr|A0A3Q1N7G4|A0A3Q1N7G4_BOVIN Homogentisate 1,2-dioxygenase OS=Bos taurus OX=9913 GN=HGD PE=1 SV=1;tr|B8YB76|B8YB76_BOVIN Homogentisate 1,2-dioxygenase OS=Bos taurus OX=9913 GN=HGD PE=1 SV=1;tr|A0A3Q1LS65|A0A3Q1LS65_BOVIN Homogentisate 1,2-dioxygenase OS=	49525	0	67674	0	0	0	80489	0	112150	242660	209610	176480	271670	43181	107200	259520	0	133760	259150	0	199690	153810	101520	0	42389	138950
tr|E1BLC0|E1BLC0_BOVIN;tr|A0A3Q1N858|A0A3Q1N858_BOVIN	tr|E1BLC0|E1BLC0_BOVIN Agmatinase OS=Bos taurus OX=9913 GN=AGMAT PE=1 SV=1;tr|A0A3Q1N858|A0A3Q1N858_BOVIN Agmatinase OS=Bos taurus OX=9913 GN=AGMAT PE=1 SV=1	38816	0	0	0	0	0	0	0	0	37307	28427	0	0	0	0	31995	0	0	27926	0	0	30580	0	0	0	0
tr|A0A3Q1ND55|A0A3Q1ND55_BOVIN;tr|F1MVP8|F1MVP8_BOVIN	tr|A0A3Q1ND55|A0A3Q1ND55_BOVIN 2-hydroxyacyl-CoA lyase 1 OS=Bos taurus OX=9913 GN=HACL1 PE=1 SV=1;tr|F1MVP8|F1MVP8_BOVIN 2-hydroxyacyl-CoA lyase 1 OS=Bos taurus OX=9913 GN=HACL1 PE=1 SV=3	63195	0	0	0	0	0	0	0	0	12944	12878	0	0	0	0	11733	0	0	12795	0	0	0	0	0	0	0
tr|Q3SZ00|Q3SZ00_BOVIN;tr|A0A3Q1NDR1|A0A3Q1NDR1_BOVIN	tr|Q3SZ00|Q3SZ00_BOVIN Enoyl-CoA hydratase OS=Bos taurus OX=9913 GN=HADHA PE=1 SV=1;tr|A0A3Q1NDR1|A0A3Q1NDR1_BOVIN Enoyl-CoA hydratase OS=Bos taurus OX=9913 GN=HADHA PE=1 SV=1	83248	0	129590	0	0	0	0	0	0	148180	181210	109850	206380	0	0	131150	0	0	115610	0	131580	158510	119790	0	0	109150
tr|F1MB84|F1MB84_BOVIN;tr|A0A3Q1NGN7|A0A3Q1NGN7_BOVIN	tr|F1MB84|F1MB84_BOVIN Glyoxylate and hydroxypyruvate reductase OS=Bos taurus OX=9913 GN=GRHPR PE=1 SV=2;tr|A0A3Q1NGN7|A0A3Q1NGN7_BOVIN Glyoxylate and hydroxypyruvate reductase OS=Bos taurus OX=9913 GN=GRHPR PE=1 SV=1	35769	0	0	0	0	0	0	0	0	17236	0	0	0	0	0	0	0	0	0	0	0	17359	0	0	0	0
tr|A0A3Q1NKP5|A0A3Q1NKP5_BOVIN	tr|A0A3Q1NKP5|A0A3Q1NKP5_BOVIN Uncharacterized protein OS=Bos taurus OX=9913 GN=ACTBL2 PE=1 SV=1	41872	0	0	0	0	0	0	0	0	0	0	0	0	0	0	0	47636	0	0	0	0	0	0	0	0	0
tr|A0A3S5ZP98|A0A3S5ZP98_BOVIN;tr|E1BFG0|E1BFG0_BOVIN;sp|Q2KJC9|AL7A1_BOVIN	tr|A0A3S5ZP98|A0A3S5ZP98_BOVIN Alpha-aminoadipic semialdehyde dehydrogenase OS=Bos taurus OX=9913 GN=ALDH7A1 PE=3 SV=1;tr|E1BFG0|E1BFG0_BOVIN Alpha-aminoadipic semialdehyde dehydrogenase OS=Bos taurus OX=9913 GN=ALDH7A1 PE=3 SV=3;sp|Q2KJC9|AL7A1_BOVIN Alph	58595	0	0	0	0	0	0	0	0	59306	62203	0	0	0	0	0	0	0	45733	0	54015	51779	0	0	0	0
tr|A0A3S5ZPD5|A0A3S5ZPD5_BOVIN	tr|A0A3S5ZPD5|A0A3S5ZPD5_BOVIN Glutathione transferase OS=Bos taurus OX=9913 GN=GSTT2 PE=1 SV=1	31632	0	83333	0	0	0	0	0	0	75832	44840	0	92829	0	0	130100	0	0	68508	0	73298	72122	0	0	0	0
tr|A0A3S5ZPF7|A0A3S5ZPF7_BOVIN	tr|A0A3S5ZPF7|A0A3S5ZPF7_BOVIN Phosphoserine aminotransferase OS=Bos taurus OX=9913 GN=PSAT1 PE=1 SV=1	47977	0	28520	0	0	0	0	0	0	106270	76288	0	68652	0	0	98338	0	0	70696	0	65103	92634	0	0	0	0
tr|A0A3S5ZPI7|A0A3S5ZPI7_BOVIN;tr|Q0P5F6|Q0P5F6_BOVIN	tr|A0A3S5ZPI7|A0A3S5ZPI7_BOVIN Cytochrome b5 type B OS=Bos taurus OX=9913 GN=CYB5B PE=3 SV=1;tr|Q0P5F6|Q0P5F6_BOVIN CYB5B protein OS=Bos taurus OX=9913 GN=CYB5B PE=2 SV=2	16182	0	0	0	0	0	0	0	0	0	0	0	0	0	0	0	0	0	0	0	0	0	0	0	0	11279
tr|A0A3S5ZPM3|A0A3S5ZPM3_BOVIN	tr|A0A3S5ZPM3|A0A3S5ZPM3_BOVIN 6-phosphogluconate dehydrogenase, decarboxylating OS=Bos taurus OX=9913 GN=PGD PE=1 SV=1	60779	0.002805	0	0	0	0	0	0	0	0	0	0	0	0	0	0	0	0	0	0	0	3222.6	0	0	0	0
tr|A0A3S5ZPN6|A0A3S5ZPN6_BOVIN	tr|A0A3S5ZPN6|A0A3S5ZPN6_BOVIN Scavenger receptor class B member 2 OS=Bos taurus OX=9913 GN=SCARB2 PE=1 SV=1	54012	0	0	0	0	0	0	0	0	0	0	0	0	0	0	0	0	0	0	0	6114.8	0	0	0	0	0
tr|A1A4L7|A1A4L7_BOVIN	tr|A1A4L7|A1A4L7_BOVIN Glutathione transferase OS=Bos taurus OX=9913 GN=GSTM4 PE=2 SV=1	25669	0	41061	0	0	0	0	0	0	0	0	0	35445	0	0	37559	0	0	27299	0	36578	17806	0	0	0	0
tr|A1A4M0|A1A4M0_BOVIN	tr|A1A4M0|A1A4M0_BOVIN Mitochondrial import inner membrane translocase subunit OS=Bos taurus OX=9913 GN=TIMM13 PE=2 SV=1	10.47	0	0	0	0	0	0	0	0	0	0	0	0	0	0	0	0	0	11856	0	0	21089	0	0	0	0
tr|A2VDN8|A2VDN8_BOVIN	tr|A2VDN8|A2VDN8_BOVIN Coronin OS=Bos taurus OX=9913 GN=CORO1C PE=2 SV=1	53125	0	0	0	0	0	0	0	0	0	0	0	0	0	0	9338.1	0	0	0	0	0	0	0	0	0	0
tr|A3KN04|A3KN04_BOVIN;tr|F1MJ36|F1MJ36_BOVIN	tr|A3KN04|A3KN04_BOVIN Dolichyl-diphosphooligosaccharide--protein glycosyltransferase subunit 1 OS=Bos taurus OX=9913 GN=RPN1 PE=1 SV=1	68351	0	25195	0	0	0	0	0	0	27099	25999	0	21747	0	0	0	0	0	20851	0	31624	28340	0	0	0	0
tr|A4FUD0|A4FUD0_BOVIN;tr|A0A3Q1M478|A0A3Q1M478_BOVIN;sp|Q0VCR7|C1TM_BOVIN	tr|A4FUD0|A4FUD0_BOVIN C-1-tetrahydrofolate synthase, cytoplasmic OS=Bos taurus OX=9913 GN=MTHFD1 PE=1 SV=1;tr|A0A3Q1M478|A0A3Q1M478_BOVIN C-1-tetrahydrofolate synthase, cytoplasmic OS=Bos taurus OX=9913 GN=MTHFD1 PE=1 SV=1	101.18	0	273210	0	0	0	0	0	0	251370	187690	77787	159680	0	82941	271460	0	0	217580	0	185970	301220	92019	0	0	113410
tr|F1N6N3|F1N6N3_BOVIN;tr|A5D7E1|A5D7E1_BOVIN;sp|Q5E9R3|EHD1_BOVIN;tr|E1BJV0|E1BJV0_BOVIN	tr|F1N6N3|F1N6N3_BOVIN EH domain containing 3 OS=Bos taurus OX=9913 GN=EHD3 PE=4 SV=3;tr|A5D7E1|A5D7E1_BOVIN EH domain containing 3 OS=Bos taurus OX=9913 GN=EHD3 PE=2 SV=1	59694	0	0	0	0	0	0	0	0	0	0	0	0	0	0	13281	0	0	0	0	18023	0	0	0	0	0
tr|A5PJR3|A5PJR3_BOVIN;tr|A0A3Q1LX69|A0A3Q1LX69_BOVIN;sp|Q1JP75|DCXR_BOVIN;tr|A0A3Q1MFJ2|A0A3Q1MFJ2_BOVIN	tr|A5PJR3|A5PJR3_BOVIN Dicarbonyl/L-xylulose reductase OS=Bos taurus OX=9913 GN=DCXR PE=2 SV=1;tr|A0A3Q1LX69|A0A3Q1LX69_BOVIN L-xylulose reductase OS=Bos taurus OX=9913 GN=DCXR PE=4 SV=1;sp|Q1JP75|DCXR_BOVIN L-xylulose reductase OS=Bos taurus OX=9913 GN=DC	25676	0	30963	0	0	0	0	0	0	24880	40432	0	29542	0	0	35442	0	0	34908	0	37747	21148	27836	0	0	21880
tr|A5PK73|A5PK73_BOVIN;sp|Q3T0S5|ALDOB_BOVIN;tr|G3MXL6|G3MXL6_BOVIN;tr|A0A3Q1MFK7|A0A3Q1MFK7_BOVIN;tr|A0A3S5ZPB0|A0A3S5ZPB0_BOVIN	tr|A5PK73|A5PK73_BOVIN Fructose-bisphosphate aldolase OS=Bos taurus OX=9913 GN=ALDOB PE=2 SV=1;sp|Q3T0S5|ALDOB_BOVIN Fructose-bisphosphate aldolase B OS=Bos taurus OX=9913 GN=ALDOB PE=2 SV=1;tr|G3MXL6|G3MXL6_BOVIN Fructose-bisphosphate aldolase OS=Bos taur	39527	0	304540	0	0	0	0	0	199710	201080	304500	148470	188920	51073	102440	299230	0	73292	211170	0	157750	247450	101720	0	0	92395
tr|A6QLZ0|A6QLZ0_BOVIN	tr|A6QLZ0|A6QLZ0_BOVIN Galectin OS=Bos taurus OX=9913 GN=LGALS3 PE=1 SV=1	27646	0.0065617	0	0	0	0	0	0	0	0	0	0	0	0	0	3250.8	0	0	0	0	0	0	0	0	0	0
tr|A6QM10|A6QM10_BOVIN	tr|A6QM10|A6QM10_BOVIN SLC27A5 protein OS=Bos taurus OX=9913 GN=SLC27A5 PE=1 SV=1	75623	0	82605	0	0	0	0	0	0	56496	63034	0	61934	0	0	58076	0	0	66515	0	62166	65364	0	0	0	58093
tr|A6QP36|A6QP36_BOVIN	tr|A6QP36|A6QP36_BOVIN LMAN2 protein OS=Bos taurus OX=9913 GN=LMAN2 PE=2 SV=1	40401	0	0	0	0	0	0	0	0	0	0	0	0	0	0	0	0	0	0	0	0	3512.4	0	0	0	0
tr|A6QPD5|A6QPD5_BOVIN	tr|A6QPD5|A6QPD5_BOVIN UDP-glucuronosyltransferase OS=Bos taurus OX=9913 GN=LOC781988 PE=1 SV=1	60705	0	34509	0	0	0	0	0	0	26126	31525	0	20061	0	0	17790	0	0	29894	0	29691	39903	0	0	0	0
tr|A7MB21|A7MB21_BOVIN	tr|A7MB21|A7MB21_BOVIN FERMT2 protein OS=Bos taurus OX=9913 GN=FERMT2 PE=1 SV=1	77873	0	0	0	0	0	0	0	0	0	0	0	0	0	0	0	0	0	0	0	0	2399.9	0	0	0	0
tr|A7MBE6|A7MBE6_BOVIN	tr|A7MBE6|A7MBE6_BOVIN ACSM2A protein OS=Bos taurus OX=9913 GN=ACSM2A PE=1 SV=1	61568	0	52066	0	0	0	0	0	0	46577	58401	0	60118	0	0	43755	0	0	54712	0	61997	42813	0	0	0	0
tr|A7MBE8|A7MBE8_BOVIN;tr|A0A3Q1MFR9|A0A3Q1MFR9_BOVIN	tr|A7MBE8|A7MBE8_BOVIN Beta-ureidopropionase 1 OS=Bos taurus OX=9913 GN=UPB1 PE=2 SV=1;tr|A0A3Q1MFR9|A0A3Q1MFR9_BOVIN Beta-ureidopropionase 1 OS=Bos taurus OX=9913 GN=UPB1 PE=4 SV=1	42815	0	25705	0	0	0	0	0	0	29875	27291	0	31781	0	0	24737	0	0	17825	0	0	22558	0	0	0	0
tr|A7MBF1|A7MBF1_BOVIN;tr|A0A3Q1M4I6|A0A3Q1M4I6_BOVIN	tr|A7MBF1|A7MBF1_BOVIN Serine--pyruvate aminotransferase OS=Bos taurus OX=9913 GN=AGXT PE=1 SV=1;tr|A0A3Q1M4I6|A0A3Q1M4I6_BOVIN Serine--pyruvate aminotransferase OS=Bos taurus OX=9913 GN=AGXT PE=1 SV=1	45292	0	20222	0	0	0	0	0	0	12438	22594	0	21815	0	0	25848	0	0	24331	0	23233	25114	0	0	0	0
tr|A7MBI6|A7MBI6_BOVIN	tr|A7MBI6|A7MBI6_BOVIN Glyoxalase domain-containing protein 4 OS=Bos taurus OX=9913 GN=GLOD4 PE=1 SV=1	33252	0	21130	0	0	0	0	0	0	20065	14158	0	0	0	0	16964	0	0	17478	0	0	19832	0	0	0	0
tr|A7YWD3|A7YWD3_BOVIN	tr|A7YWD3|A7YWD3_BOVIN UDP-glucuronosyltransferase OS=Bos taurus OX=9913 GN=UGT1A1 PE=1 SV=1	59603	0	0	0	0	0	0	0	0	0	16932	0	0	0	0	22675	0	0	19813	0	22501	0	0	0	0	0
tr|A7Z014|A7Z014_BOVIN;sp|Q6B855|TKT_BOVIN	tr|A7Z014|A7Z014_BOVIN TKT protein OS=Bos taurus OX=9913 GN=TKT PE=1 SV=1;sp|Q6B855|TKT_BOVIN Transketolase OS=Bos taurus OX=9913 GN=TKT PE=2 SV=1	67797	0	25397	0	0	0	0	0	0	61472	33563	0	30758	0	0	47454	0	0	58921	0	21980	270840	0	0	0	0
tr|A8E4P3|A8E4P3_BOVIN	tr|A8E4P3|A8E4P3_BOVIN STOM protein OS=Bos taurus OX=9913 GN=STOM PE=1 SV=1	31288	0	0	0	0	0	0	0	0	0	0	0	0	0	0	19886	0	0	17518	0	0	24040	0	0	0	0
tr|A8E652|A8E652_BOVIN	tr|A8E652|A8E652_BOVIN CYP2C19 protein OS=Bos taurus OX=9913 GN=CYP2C19 PE=2 SV=1	55.81	0	0	0	0	0	0	0	0	38024	19845	0	37079	0	0	0	0	0	0	0	0	22138	0	0	0	0
tr|E1B9A2|E1B9A2_BOVIN	tr|E1B9A2|E1B9A2_BOVIN Caspase recruitment domain family member 6 OS=Bos taurus OX=9913 GN=CARD6 PE=4 SV=1	116.78	0.0027701	0	0	0	0	0	0	0	0	0	0	0	0	0	0	0	0	0	0	0	13370	0	0	0	0
tr|E1BAJ4|E1BAJ4_BOVIN	tr|E1BAJ4|E1BAJ4_BOVIN Starch binding domain 1 OS=Bos taurus OX=9913 GN=STBD1 PE=1 SV=2	36.01	0	0	0	0	0	0	0	0	15030	0	0	0	0	0	0	0	0	0	0	0	23354	0	0	0	0
tr|E1BAU6|E1BAU6_BOVIN	tr|E1BAU6|E1BAU6_BOVIN Inositol polyphosphate-5-phosphatase E OS=Bos taurus OX=9913 GN=INPP5E PE=4 SV=1	71.95	0	0	0	0	0	0	0	0	0	0	0	0	0	0	0	0	0	0	0	0	0	0	0	0	13142
tr|E1BBB3|E1BBB3_BOVIN	tr|E1BBB3|E1BBB3_BOVIN UDP-glucuronosyltransferase OS=Bos taurus OX=9913 GN=LOC100138004 PE=1 SV=3	61016	0	0	0	0	0	0	0	0	9620.6	0	0	0	0	0	0	0	0	0	0	0	0	0	0	0	0
tr|E1BBT0|E1BBT0_BOVIN	tr|E1BBT0|E1BBT0_BOVIN Aldo-keto reductase family 1 member D1 OS=Bos taurus OX=9913 GN=AKR1D1 PE=3 SV=1	37.51	0	18981	0	0	0	0	0	0	0	0	0	0	0	0	0	0	0	0	0	0	19350	0	0	0	0
tr|E1BC79|E1BC79_BOVIN;tr|Q0P5G5|Q0P5G5_BOVIN	tr|E1BC79|E1BC79_BOVIN Hydroxyacid oxidase 1 OS=Bos taurus OX=9913 GN=HAO1 PE=1 SV=3	42878	0	0	0	0	0	0	0	0	21935	21667	0	31565	0	0	21669	0	0	24082	0	28507	21323	0	0	0	0
tr|E1BCE2|E1BCE2_BOVIN;tr|A0A3Q1MJX5|A0A3Q1MJX5_BOVIN;tr|A0A3Q1MKS1|A0A3Q1MKS1_BOVIN	tr|E1BCE2|E1BCE2_BOVIN UDP-glucuronosyltransferase OS=Bos taurus OX=9913 GN=MGC152010 PE=1 SV=2;tr|A0A3Q1MJX5|A0A3Q1MJX5_BOVIN UDP-glucuronosyltransferase OS=Bos taurus OX=9913 GN=LOC530553 PE=3 SV=1	60.97	0	97207	0	0	0	0	0	0	138850	138520	108710	123470	0	96511	77943	0	0	101600	0	104160	102020	103170	0	0	91038
tr|E1BD64|E1BD64_BOVIN	tr|E1BD64|E1BD64_BOVIN Mitochondrial pyruvate carrier OS=Bos taurus OX=9913 GN=MPC2 PE=3 SV=2	14282	0.0089514	0	0	0	0	0	0	0	0	0	0	0	0	0	0	0	0	0	0	0	2760.4	0	0	0	0
tr|E1BD93|E1BD93_BOVIN;tr|A0A3Q1LXH8|A0A3Q1LXH8_BOVIN;tr|A0A3Q1LXH7|A0A3Q1LXH7_BOVIN;tr|A0A3Q1LV31|A0A3Q1LV31_BOVIN	tr|E1BD93|E1BD93_BOVIN Imidazolonepropionate hydrolase OS=Bos taurus OX=9913 GN=UROC1 PE=1 SV=3;tr|A0A3Q1LXH8|A0A3Q1LXH8_BOVIN Imidazolonepropionate hydrolase OS=Bos taurus OX=9913 GN=UROC1 PE=1 SV=1;tr|A0A3Q1LXH7|A0A3Q1LXH7_BOVIN Imidazolonepropionate hyd	82812	0	0	0	0	0	0	0	0	22723	0	0	0	0	0	27948	0	0	21108	0	0	21639	0	0	0	0
tr|E1BEK0|E1BEK0_BOVIN	tr|E1BEK0|E1BEK0_BOVIN Uncharacterized protein OS=Bos taurus OX=9913 GN=LOC511161 PE=1 SV=2	39.4	0	44689	0	0	0	0	0	0	89965	40921	88601	34866	0	0	32248	0	0	60824	0	56110	34871	0	0	0	46251
tr|E1BFN6|E1BFN6_BOVIN;tr|A0A3Q1LXY5|A0A3Q1LXY5_BOVIN;tr|E1BER6|E1BER6_BOVIN;tr|A7MBI5|A7MBI5_BOVIN	tr|E1BFN6|E1BFN6_BOVIN Dihydropyrimidinase OS=Bos taurus OX=9913 GN=DPYS PE=1 SV=3	56265	0	109880	0	0	0	0	0	0	126800	97955	75315	96184	0	45479	142670	0	0	85294	0	138090	128710	137110	0	0	125670
tr|E1BGA1|E1BGA1_BOVIN	tr|E1BGA1|E1BGA1_BOVIN Methyltransferase like 7B OS=Bos taurus OX=9913 GN=METTL7B PE=1 SV=1	27902	0	61919	0	0	0	0	0	90683	40551	89831	78860	62734	0	0	57894	0	0	46756	0	49757	68021	44532	0	0	69756
tr|E1BHY6|E1BHY6_BOVIN;tr|A0A3Q1N2T2|A0A3Q1N2T2_BOVIN	tr|E1BHY6|E1BHY6_BOVIN Granulin precursor OS=Bos taurus OX=9913 GN=GRN PE=3 SV=3	63086	0	0	0	0	0	0	0	0	0	0	0	0	0	0	0	0	0	0	0	0	7150.1	0	0	0	0
tr|E1BI09|E1BI09_BOVIN	tr|E1BI09|E1BI09_BOVIN Glycine-N-acyltransferase like 3 OS=Bos taurus OX=9913 GN=GLYATL3 PE=4 SV=2	32722	0	0	0	0	0	0	0	0	0	0	0	0	0	0	0	0	0	0	0	0	13967	0	0	0	0
tr|E1BIF6|E1BIF6_BOVIN	tr|E1BIF6|E1BIF6_BOVIN Vacuolar protein sorting 13 homolog D OS=Bos taurus OX=9913 GN=VPS13D PE=3 SV=3	488.36	0.0039947	0	0	0	0	0	0	0	0	0	0	28676	0	0	0	0	0	0	0	0	0	0	0	0	0
tr|E1BIR3|E1BIR3_BOVIN	tr|E1BIR3|E1BIR3_BOVIN Spalt like transcription factor 1 OS=Bos taurus OX=9913 GN=SALL1 PE=4 SV=1	139.19	1	0	0	0	0	0	0	0	0	0	0	0	0	0	0	0	0	0	0	0	0	0	0	0	0	+
tr|E1BJ08|E1BJ08_BOVIN;tr|G3MZB0|G3MZB0_BOVIN;tr|E1BKU3|E1BKU3_BOVIN;tr|F1MKB7|F1MKB7_BOVIN	tr|E1BJ08|E1BJ08_BOVIN Glutathione-dependent dehydroascorbate reductase OS=Bos taurus OX=9913 GN=LOC785216 PE=1 SV=3;tr|G3MZB0|G3MZB0_BOVIN Glutathione-dependent dehydroascorbate reductase OS=Bos taurus OX=9913 GN=GSTO1 PE=4 SV=2;tr|E1BKU3|E1BKU3_BOVIN Glu	38033	0	22882	0	0	0	0	0	0	19619	17648	0	0	0	0	0	0	0	0	0	14700	0	0	0	0	0
tr|E1BJA2|E1BJA2_BOVIN	tr|E1BJA2|E1BJA2_BOVIN Apoptosis inducing factor mitochondria associated 1 OS=Bos taurus OX=9913 GN=AIFM1 PE=1 SV=1	66871	0	0	0	0	0	0	0	0	23958	28453	0	0	0	0	20746	0	0	20179	0	0	39190	0	0	0	0
tr|E1BJU8|E1BJU8_BOVIN	tr|E1BJU8|E1BJU8_BOVIN UDP-glucuronosyltransferase OS=Bos taurus OX=9913 GN=LOC615303 PE=1 SV=3	60747	0	0	0	0	0	0	0	0	0	0	0	0	0	0	0	0	0	0	0	0	16892	0	0	0	0
tr|E1BKT9|E1BKT9_BOVIN	tr|E1BKT9|E1BKT9_BOVIN Desmoplakin OS=Bos taurus OX=9913 GN=DSP PE=1 SV=2	332.4	0.0027586	0	0	0	0	0	0	0	0	0	0	0	0	0	0	0	0	3749.1	0	0	0	0	0	0	0
tr|E1BKY9|E1BKY9_BOVIN	tr|E1BKY9|E1BKY9_BOVIN Coproporphyrinogen oxidase OS=Bos taurus OX=9913 GN=CPOX PE=1 SV=1	50.38	0	0	0	0	0	0	0	0	0	8397.6	0	0	0	0	0	0	0	0	0	0	0	0	0	0	0
tr|E1BKZ1|E1BKZ1_BOVIN	tr|E1BKZ1|E1BKZ1_BOVIN Glutathione reductase OS=Bos taurus OX=9913 GN=GSR PE=3 SV=3	56361	0	0	0	0	0	0	0	0	0	0	0	0	0	0	2669	0	0	0	0	0	0	0	0	0	0
tr|E1BMG9|E1BMG9_BOVIN;tr|E1BDG9|E1BDG9_BOVIN	tr|E1BMG9|E1BMG9_BOVIN 10-formyltetrahydrofolate dehydrogenase OS=Bos taurus OX=9913 GN=ALDH1L1 PE=1 SV=3	98752	0	447890	0	0	0	0	0	69413	712380	568260	125490	575730	37488	35224	718190	0	0	732950	0	396060	722550	298450	0	0	103640
tr|E1BMH4|E1BMH4_BOVIN;tr|Q3T0W1|Q3T0W1_BOVIN;tr|A0A3Q1LW40|A0A3Q1LW40_BOVIN	tr|E1BMH4|E1BMH4_BOVIN Enoyl-CoA hydratase and 3-hydroxyacyl CoA dehydrogenase OS=Bos taurus OX=9913 GN=EHHADH PE=1 SV=1	79.7	0	109680	0	0	0	0	0	0	81734	139900	0	157710	0	114460	177810	0	0	188490	0	155370	129880	87461	0	0	102920
tr|E1BMJ0|E1BMJ0_BOVIN;sp|P50448|F12AI_BOVIN;CON__P50448	tr|E1BMJ0|E1BMJ0_BOVIN Serpin family G member 1 OS=Bos taurus OX=9913 GN=SERPING1 PE=3 SV=3;sp|P50448|F12AI_BOVIN Factor XIIa inhibitor OS=Bos taurus OX=9913 PE=1 SV=1;	51772	0	35957	0	0	0	0	0	0	22946	0	0	0	0	0	50787	0	0	25307	0	0	34394	0	0	0	47881			+
tr|E1BP41|E1BP41_BOVIN;tr|E1BP42|E1BP42_BOVIN	tr|E1BP41|E1BP41_BOVIN Cysteine sulfinic acid decarboxylase OS=Bos taurus OX=9913 GN=CSAD PE=3 SV=2;tr|E1BP42|E1BP42_BOVIN Cysteine sulfinic acid decarboxylase OS=Bos taurus OX=9913 GN=CSAD PE=3 SV=3	55165	0	0	0	0	0	0	0	0	0	0	0	0	0	0	0	0	0	12265	0	0	18008	0	0	0	0
tr|E1BP71|E1BP71_BOVIN;tr|F1MNC0|F1MNC0_BOVIN	tr|E1BP71|E1BP71_BOVIN Aldo_ket_red domain-containing protein OS=Bos taurus OX=9913 GN=LOC782884 PE=3 SV=1;tr|F1MNC0|F1MNC0_BOVIN Aldo_ket_red domain-containing protein OS=Bos taurus OX=9913 GN=LOC506594 PE=3 SV=3	37149	0	0	0	0	0	0	0	0	0	0	0	64979	0	0	42923	0	0	0	0	0	0	0	0	0	0
tr|F1MDS3|F1MDS3_BOVIN	tr|F1MDS3|F1MDS3_BOVIN Phosphoenolpyruvate carboxykinase (GTP) OS=Bos taurus OX=9913 GN=PCK2 PE=1 SV=1	70649	0	177490	97969	0	0	86703	0	51415	285520	202760	142080	157050	154310	126680	188320	0	90494	183570	131300	250800	208370	126970	0	0	184880
tr|F1ME58|F1ME58_BOVIN;tr|A0A3Q1LWX7|A0A3Q1LWX7_BOVIN;tr|G3MZK4|G3MZK4_BOVIN	tr|F1ME58|F1ME58_BOVIN Uncharacterized protein OS=Bos taurus OX=9913 GN=CYP4A11 PE=3 SV=1	58775	0	26705	0	0	0	0	0	0	29467	27114	0	42920	0	69566	16491	0	0	17402	0	36271	0	0	0	0	0
tr|F1MEU8|F1MEU8_BOVIN	tr|F1MEU8|F1MEU8_BOVIN Uncharacterized protein OS=Bos taurus OX=9913 GN=LOC540627 PE=3 SV=3	55543	0.0088384	0	0	0	0	0	0	0	0	7949.2	0	0	0	0	0	0	0	0	0	0	0	0	0	0	0
tr|F1MFG7|F1MFG7_BOVIN	tr|F1MFG7|F1MFG7_BOVIN Biphenyl hydrolase like OS=Bos taurus OX=9913 GN=BPHL PE=4 SV=3	32468	0.0065531	0	0	0	0	0	0	0	0	0	0	4210.1	0	0	0	0	0	0	0	0	0	0	0	0	0
tr|F1MFZ4|F1MFZ4_BOVIN	tr|F1MFZ4|F1MFZ4_BOVIN PKS_ER domain-containing protein OS=Bos taurus OX=9913 GN=ADH4 PE=1 SV=1	40469	0	173280	0	0	0	0	0	0	167390	214820	0	152600	0	47977	165260	0	0	223030	0	124000	143580	51620	0	0	76495
tr|Q3SZZ9|Q3SZZ9_BOVIN;tr|F1MGU7|F1MGU7_BOVIN;tr|A0A3Q1MV91|A0A3Q1MV91_BOVIN;tr|A0A3Q1N064|A0A3Q1N064_BOVIN;sp|P12799|FIBG_BOVIN	tr|Q3SZZ9|Q3SZZ9_BOVIN FGG protein OS=Bos taurus OX=9913 GN=FGG PE=2 SV=1;tr|F1MGU7|F1MGU7_BOVIN Fibrinogen gamma-B chain OS=Bos taurus OX=9913 GN=FGG PE=4 SV=1;tr|A0A3Q1MV91|A0A3Q1MV91_BOVIN Fibrinogen gamma-B chain OS=Bos taurus OX=9913 GN=FGG PE=4 SV=1;	49166	0	52598	0	0	0	0	0	0	28743	42930	0	25991	0	0	19618	0	0	25117	0	301930	62668	0	0	0	0
tr|F1MHT1|F1MHT1_BOVIN	tr|F1MHT1|F1MHT1_BOVIN 4-alpha-glucanotransferase OS=Bos taurus OX=9913 GN=AGL PE=1 SV=2	174.08	0	0	0	0	0	0	0	0	17490	19299	0	21119	0	0	0	0	0	0	0	23682	0	0	0	0	0
tr|F1MI11|F1MI11_BOVIN	tr|F1MI11|F1MI11_BOVIN Carboxylic ester hydrolase OS=Bos taurus OX=9913 GN=CES3 PE=1 SV=2	62943	0	0	0	0	0	0	0	0	42452	36076	38470	45365	0	100730	13811	0	0	21414	0	55054	0	0	0	0	53996
tr|F1MIY5|F1MIY5_BOVIN;sp|A5PJD0|URAD_BOVIN	tr|F1MIY5|F1MIY5_BOVIN Parahox neighbor OS=Bos taurus OX=9913 GN=URAD PE=3 SV=1;sp|A5PJD0|URAD_BOVIN 2-oxo-4-hydroxy-4-carboxy-5-ureidoimidazoline decarboxylase OS=Bos taurus OX=9913 GN=URAD PE=2 SV=1	18929	0	0	0	0	0	0	0	0	0	0	0	0	0	0	0	0	0	0	0	0	0	0	0	0	7749.5
tr|F1MKF8|F1MKF8_BOVIN	tr|F1MKF8|F1MKF8_BOVIN Pyr_redox_2 domain-containing protein OS=Bos taurus OX=9913 GN=SQOR PE=1 SV=2	49855	0	0	0	0	0	0	0	0	0	10775	0	0	0	0	0	0	0	0	0	0	0	0	0	0	0
tr|F1MKS5|F1MKS5_BOVIN;sp|P33433|HRG_BOVIN	tr|F1MKS5|F1MKS5_BOVIN Histidine-rich glycoprotein OS=Bos taurus OX=9913 GN=HRG PE=4 SV=3	60742	0	0	0	0	0	0	0	0	0	0	0	0	0	0	0	0	0	0	0	0	11992	0	0	0	0
tr|F1ML89|F1ML89_BOVIN;tr|F1MVC0|F1MVC0_BOVIN	tr|F1ML89|F1ML89_BOVIN Carbamoyl-phosphate synthase 1 OS=Bos taurus OX=9913 GN=CPS1 PE=1 SV=2	164.74	0	3247200	825340	175460	345390	1347100	271820	2282900	3563500	3725800	3000500	3041600	1406000	1589600	2644000	518040	1052000	2745900	1027900	2229400	3129200	2227600	517190	1394600	2420900
tr|F1MLB8|F1MLB8_BOVIN;tr|A0A3Q1LZQ9|A0A3Q1LZQ9_BOVIN	tr|F1MLB8|F1MLB8_BOVIN ATP synthase subunit alpha OS=Bos taurus OX=9913 GN=ATP5F1A PE=1 SV=1	59689	0	351900	0	0	0	0	0	85659	289170	372510	207310	298020	0	95747	256450	0	57696	379870	0	310340	367400	251870	0	0	111970
tr|F1MLV5|F1MLV5_BOVIN	tr|F1MLV5|F1MLV5_BOVIN Uncharacterized protein OS=Bos taurus OX=9913 GN=LOC511498 PE=1 SV=1	56772	0	0	0	0	0	0	0	0	40039	39395	0	26030	0	0	0	0	0	0	0	37771	43491	0	0	0	0
tr|F1MM07|F1MM07_BOVIN;sp|Q9BE39|MYH7_BOVIN;tr|F1N2G0|F1N2G0_BOVIN;tr|A0A3Q1LKJ5|A0A3Q1LKJ5_BOVIN;tr|A0A3Q1LYQ9|A0A3Q1LYQ9_BOVIN;tr|A0A3Q1LMB7|A0A3Q1LMB7_BOVIN;tr|F1N775|F1N775_BOVIN;sp|Q9BE40|MYH1_BOVIN;tr|A0A3Q1LVZ9|A0A3Q1LVZ9_BOVIN;tr|F1MRC2|F1MRC2_BOVIN;sp|Q9BE41|MYH2_BOVIN;tr|A0A3Q1MDD2|A0A3Q1MDD2_BOVIN;tr|A0A3Q1LZ74|A0A3Q1LZ74_BOVIN;tr|E1BP87|E1BP87_BOVIN;tr|F1MZX6|F1MZX6_BOVIN	tr|F1MM07|F1MM07_BOVIN Myosin-7 OS=Bos taurus OX=9913 GN=MYH7 PE=3 SV=3;sp|Q9BE39|MYH7_BOVIN Myosin-7 OS=Bos taurus OX=9913 GN=MYH7 PE=1 SV=1;tr|F1N2G0|F1N2G0_BOVIN Myosin heavy chain 6 OS=Bos taurus OX=9913 GN=MYH6 PE=3 SV=3	223.24	0	259180	0	0	0	0	0	0	0	0	0	0	0	0	0	0	0	0	0	0	0	0	0	0	0
tr|F1MM10|F1MM10_BOVIN	tr|F1MM10|F1MM10_BOVIN Hydroperoxy icosatetraenoate dehydratase OS=Bos taurus OX=9913 GN=CYP1A1 PE=3 SV=3	58803	0	0	0	0	0	0	0	0	0	20364	0	0	0	0	0	0	0	174360	0	24467	0	0	0	0	0
tr|F1MM57|F1MM57_BOVIN	tr|F1MM57|F1MM57_BOVIN Myosin heavy chain 14 OS=Bos taurus OX=9913 GN=MYH14 PE=1 SV=3	231.09	0	0	0	0	0	0	0	0	0	0	0	0	0	0	0	0	0	0	0	0	6715.7	0	0	0	0
tr|F1MMK0|F1MMK0_BOVIN;sp|A7MBI7|COMT_BOVIN	tr|F1MMK0|F1MMK0_BOVIN Catechol O-methyltransferase OS=Bos taurus OX=9913 GN=COMT PE=1 SV=3;sp|A7MBI7|COMT_BOVIN Catechol O-methyltransferase OS=Bos taurus OX=9913 GN=COMT PE=2 SV=1	48041	0	0	0	0	0	0	0	0	39021	35627	0	44248	0	0	26608	0	0	42805	0	0	0	0	0	0	51450
tr|F1MMK8|F1MMK8_BOVIN	tr|F1MMK8|F1MMK8_BOVIN Lysine--tRNA ligase OS=Bos taurus OX=9913 GN=KARS1 PE=1 SV=2	87753	0	0	0	0	0	0	0	0	0	0	0	0	0	0	0	0	0	7888.1	0	0	0	0	0	0	0
tr|F1MN16|F1MN16_BOVIN	tr|F1MN16|F1MN16_BOVIN Ceramidase OS=Bos taurus OX=9913 GN=NAAA PE=3 SV=3	39724	0.0026918	0	0	0	0	0	0	0	0	0	0	0	0	0	4552.3	0	0	0	0	0	0	0	0	0	0
tr|F1MNA6|F1MNA6_BOVIN;tr|A0A3Q1LRV0|A0A3Q1LRV0_BOVIN;tr|A0A3Q1MHT8|A0A3Q1MHT8_BOVIN;tr|A0A3Q1MBB6|A0A3Q1MBB6_BOVIN	tr|F1MNA6|F1MNA6_BOVIN Formimidoyltetrahydrofolate cyclodeaminase OS=Bos taurus OX=9913 GN=FTCD PE=1 SV=2;tr|A0A3Q1LRV0|A0A3Q1LRV0_BOVIN Formimidoyltetrahydrofolate cyclodeaminase OS=Bos taurus OX=9913 GN=FTCD PE=1 SV=1;tr|A0A3Q1MHT8|A0A3Q1MHT8_BOVIN Formi	60004	0	106400	0	0	0	0	0	0	48705	71620	0	62571	0	0	79640	0	0	41777	0	48770	86051	0	0	0	0
tr|F1MNF8|F1MNF8_BOVIN	tr|F1MNF8|F1MNF8_BOVIN Tubulin alpha chain OS=Bos taurus OX=9913 GN=LOC100141266 PE=3 SV=1	49902	0	0	0	0	0	0	0	0	0	0	0	0	0	0	0	0	0	0	0	0	0	0	0	0	26907
tr|F1MNG5|F1MNG5_BOVIN;sp|Q9N1U7|OTC_BOVIN	tr|F1MNG5|F1MNG5_BOVIN Ornithine carbamoyltransferase, mitochondrial OS=Bos taurus OX=9913 GN=OTC PE=1 SV=1;sp|Q9N1U7|OTC_BOVIN Ornithine transcarbamylase, mitochondrial OS=Bos taurus OX=9913 GN=OTC PE=2 SV=1	39902	0	107170	0	0	0	0	0	44235	175380	198630	67221	145290	69370	125090	138800	0	0	123540	0	147640	86611	115540	0	0	95881
tr|F1MNS5|F1MNS5_BOVIN	tr|F1MNS5|F1MNS5_BOVIN Ectonucleotide pyrophosphatase/phosphodiesterase 1 OS=Bos taurus OX=9913 GN=ENPP1 PE=1 SV=1	104.39	0	0	0	0	0	0	0	0	27304	23498	0	49016	0	0	25863	0	0	22858	0	38858	26540	0	0	0	45895
tr|F1MPC5|F1MPC5_BOVIN	tr|F1MPC5|F1MPC5_BOVIN Uncharacterized protein OS=Bos taurus OX=9913 GN=INMT PE=3 SV=2	29528	0	0	0	0	0	0	0	0	0	0	0	0	0	53240	0	0	0	0	0	0	0	0	0	0	0
tr|F1MPP7|F1MPP7_BOVIN;sp|Q9BEA2|ACSM1_BOVIN	tr|F1MPP7|F1MPP7_BOVIN Acyl-coenzyme A synthetase ACSM1, mitochondrial OS=Bos taurus OX=9913 GN=ACSM1 PE=3 SV=1;sp|Q9BEA2|ACSM1_BOVIN Acyl-coenzyme A synthetase ACSM1, mitochondrial OS=Bos taurus OX=9913 GN=ACSM1 PE=1 SV=2	64936	0	354100	0	0	0	183280	0	102620	417360	474060	233660	330980	164160	118900	381460	0	125720	371170	0	261000	308330	203980	0	0	258950
tr|F1MQ37|F1MQ37_BOVIN;tr|A0A3Q1LNB7|A0A3Q1LNB7_BOVIN	tr|F1MQ37|F1MQ37_BOVIN Myosin heavy chain 9 OS=Bos taurus OX=9913 GN=MYH9 PE=1 SV=3	227.2	0	94925	0	0	0	0	0	0	61770	50836	0	95707	0	0	78174	0	0	62930	0	71301	96101	0	0	0	0
tr|F1MQP2|F1MQP2_BOVIN;tr|A0A3Q1M4C7|A0A3Q1M4C7_BOVIN	tr|F1MQP2|F1MQP2_BOVIN Solute carrier family 27 member 2 OS=Bos taurus OX=9913 GN=SLC27A2 PE=3 SV=2;tr|A0A3Q1M4C7|A0A3Q1M4C7_BOVIN Solute carrier family 27 member 2 OS=Bos taurus OX=9913 GN=SLC27A2 PE=4 SV=1	70259	0.0088496	0	0	0	0	0	0	0	0	0	0	0	0	0	0	0	0	4164.3	0	0	0	0	0	0	0
tr|F1MRF5|F1MRF5_BOVIN	tr|F1MRF5|F1MRF5_BOVIN Acyl-coenzyme A oxidase OS=Bos taurus OX=9913 GN=ACOX2 PE=1 SV=1	76187	0	35627	0	0	0	0	0	0	40122	35671	0	28306	0	0	34301	0	0	38349	0	24677	37028	0	0	0	98694
tr|F1MRG0|F1MRG0_BOVIN	tr|F1MRG0|F1MRG0_BOVIN Glutathione S-transferase kappa OS=Bos taurus OX=9913 GN=GSTK1 PE=3 SV=1	25666	0	0	0	0	0	0	0	0	11215	0	0	0	0	0	0	0	0	0	0	14997	0	0	0	0	0
tr|F1MRH2|F1MRH2_BOVIN	tr|F1MRH2|F1MRH2_BOVIN Uncharacterized protein OS=Bos taurus OX=9913 GN=CYP2C18 PE=3 SV=2	55587	0	0	0	0	0	0	0	0	0	0	0	0	0	0	0	0	0	0	0	0	4093.2	0	0	0	0
tr|F1MRL5|F1MRL5_BOVIN;tr|A0A3Q1MIN6|A0A3Q1MIN6_BOVIN	tr|F1MRL5|F1MRL5_BOVIN UDP-glucuronosyltransferase OS=Bos taurus OX=9913 GN=LOC540544 PE=3 SV=2;tr|A0A3Q1MIN6|A0A3Q1MIN6_BOVIN UDP-glucuronosyltransferase OS=Bos taurus OX=9913 GN=LOC540544 PE=3 SV=1	60892	1	0	0	0	0	0	0	0	0	1941.8	0	0	0	0	0	0	0	0	0	0	0	0	0	0	0	+
tr|F1MRY9|F1MRY9_BOVIN	tr|F1MRY9|F1MRY9_BOVIN Aldehyde oxidase 1 OS=Bos taurus OX=9913 GN=AOX1 PE=3 SV=3	144.7	0.0027137	0	0	0	0	0	0	0	0	0	0	0	0	0	9380.1	0	0	0	0	0	0	0	0	0	0
tr|F1MT58|F1MT58_BOVIN;tr|M0QW14|M0QW14_BOVIN;tr|M0QVY9|M0QVY9_BOVIN	tr|F1MT58|F1MT58_BOVIN Aldo_ket_red domain-containing protein OS=Bos taurus OX=9913 GN=LOC785762 PE=3 SV=2;tr|M0QW14|M0QW14_BOVIN Aldo_ket_red domain-containing protein OS=Bos taurus OX=9913 GN=LOC782061 PE=3 SV=2;tr|M0QVY9|M0QVY9_BOVIN Aldo_ket_red domain	37011	0	273870	0	0	0	0	0	0	154830	203650	150020	224800	123060	74934	196390	0	0	322580	0	131470	247850	173980	0	95816	171680
tr|F1MTR1|F1MTR1_BOVIN	tr|F1MTR1|F1MTR1_BOVIN IQ motif containing GTPase activating protein 2 OS=Bos taurus OX=9913 GN=IQGAP2 PE=1 SV=3	181.64	0	16404	0	0	0	0	0	0	34049	42979	0	54965	0	0	60220	0	0	37535	0	34323	48286	0	0	0	0
tr|F1MTT7|F1MTT7_BOVIN	tr|F1MTT7|F1MTT7_BOVIN Enoyl-CoA delta isomerase 1 OS=Bos taurus OX=9913 GN=ECI1 PE=1 SV=1	33216	0	0	0	0	0	0	0	0	0	0	0	0	0	0	0	0	0	0	0	15730	0	0	0	0	0
tr|F1MU12|F1MU12_BOVIN;sp|P05786|K2C8_BOVIN;CON__P05787;CON__Q9H552;CON__H-INV:HIT000292931;CON__REFSEQ:XP_092267;sp|A6QNX5|K2C78_BOVIN	tr|F1MU12|F1MU12_BOVIN Keratin, type II cytoskeletal 8 OS=Bos taurus OX=9913 GN=KRT8 PE=3 SV=2;sp|P05786|K2C8_BOVIN Keratin, type II cytoskeletal 8 OS=Bos taurus OX=9913 GN=KRT8 PE=2 SV=3	53585	0	406500	0	0	0	0	0	150450	429160	555790	195960	371770	0	50917	390070	0	110250	527470	0	367100	518120	201010	0	0	296530
tr|F1MU22|F1MU22_BOVIN	tr|F1MU22|F1MU22_BOVIN Carboxylic ester hydrolase OS=Bos taurus OX=9913 GN=CES2 PE=1 SV=1	61467	0	37752	0	0	0	0	0	0	24026	31295	0	47052	0	0	41591	0	0	46712	0	68611	42326	0	0	0	53321
tr|F1MUP9|F1MUP9_BOVIN	tr|F1MUP9|F1MUP9_BOVIN Vesicle amine transport 1 OS=Bos taurus OX=9913 GN=VAT1 PE=1 SV=3	42.83	0	14606	0	0	0	0	0	0	0	0	0	0	0	0	13898	0	0	0	0	0	15959	0	0	0	0
tr|F1MUX5|F1MUX5_BOVIN	tr|F1MUX5|F1MUX5_BOVIN Glutathione transferase OS=Bos taurus OX=9913 GN=LOC100295687 PE=3 SV=3	25596	0	0	0	0	0	0	0	0	0	0	0	0	0	0	0	0	0	0	0	0	0	0	0	0	3774.4
tr|F1MUZ9|F1MUZ9_BOVIN;sp|P31081|CH60_BOVIN	tr|F1MUZ9|F1MUZ9_BOVIN 60 kDa chaperonin OS=Bos taurus OX=9913 GN=HSPD1 PE=1 SV=1;sp|P31081|CH60_BOVIN 60 kDa heat shock protein, mitochondrial OS=Bos taurus OX=9913 GN=HSPD1 PE=1 SV=2	60977	0	206200	0	0	0	96448	0	53576	281850	344000	211730	178180	119030	0	164080	0	0	211870	0	203720	305120	149620	0	95464	72350
tr|F1MVL2|F1MVL2_BOVIN;sp|Q3ZBF6|ACADS_BOVIN;tr|A0A3Q1LHA3|A0A3Q1LHA3_BOVIN	tr|F1MVL2|F1MVL2_BOVIN Short-chain-specific acyl-CoA dehydrogenase, mitochondrial OS=Bos taurus OX=9913 GN=ACADS PE=3 SV=3;sp|Q3ZBF6|ACADS_BOVIN Short-chain specific acyl-CoA dehydrogenase, mitochondrial OS=Bos taurus OX=9913 GN=ACADS PE=1 SV=1;tr|A0A3Q1LH	44444	0	195260	0	0	0	0	0	139200	239640	369160	277160	190660	0	71307	267990	0	0	251610	0	141410	315510	142310	0	0	110440
tr|G3N150|G3N150_BOVIN;tr|F1MW47|F1MW47_BOVIN	tr|G3N150|G3N150_BOVIN UDP-glucuronosyltransferase OS=Bos taurus OX=9913 GN=UGT2A1 PE=3 SV=2;tr|F1MW47|F1MW47_BOVIN UDP-glucuronosyltransferase OS=Bos taurus OX=9913 GN=UGT2A1 PE=3 SV=1	60224	1	0	0	0	0	0	0	0	0	2411.4	0	0	0	0	0	0	0	0	0	0	0	0	0	0	0	+
tr|F1MWD3|F1MWD3_BOVIN	tr|F1MWD3|F1MWD3_BOVIN Chaperonin containing TCP1 subunit 5 OS=Bos taurus OX=9913 GN=CCT5 PE=1 SV=3	59.6	0	0	0	0	0	0	0	0	0	0	0	0	0	0	0	0	0	0	0	0	11795	0	0	0	0
tr|F1MWR3|F1MWR3_BOVIN;sp|Q2KJE4|ETFA_BOVIN	tr|F1MWR3|F1MWR3_BOVIN Electron transfer flavoprotein subunit alpha OS=Bos taurus OX=9913 GN=ETFA PE=1 SV=1;sp|Q2KJE4|ETFA_BOVIN Electron transfer flavoprotein subunit alpha, mitochondrial OS=Bos taurus OX=9913 GN=ETFA PE=2 SV=1	34957	0	56725	0	0	0	0	0	0	42706	87660	0	47995	0	0	40849	0	0	43039	0	36975	70283	0	0	0	0
tr|F1MWU9|F1MWU9_BOVIN	tr|F1MWU9|F1MWU9_BOVIN Heat shock protein family A (Hsp70) member 6 OS=Bos taurus OX=9913 GN=HSPA6 PE=1 SV=3	70.57	0	0	0	0	0	0	0	0	0	0	0	0	0	0	0	0	0	0	0	0	0	0	0	0	5038.5
tr|F1MWY9|F1MWY9_BOVIN;tr|A0A3Q1LP28|A0A3Q1LP28_BOVIN;tr|Q3ZC57|Q3ZC57_BOVIN	tr|F1MWY9|F1MWY9_BOVIN Enoyl-CoA delta isomerase 2 OS=Bos taurus OX=9913 GN=ECI2 PE=1 SV=3;tr|A0A3Q1LP28|A0A3Q1LP28_BOVIN Enoyl-CoA delta isomerase 2 OS=Bos taurus OX=9913 GN=ECI2 PE=1 SV=1;tr|Q3ZC57|Q3ZC57_BOVIN Enoyl-CoA delta isomerase 2 OS=Bos taurus O	42771	0	39151	0	0	0	0	0	0	19072	30157	0	43736	0	0	20439	0	0	36834	0	31473	31793	0	0	0	40936
tr|F1MX44|F1MX44_BOVIN	tr|F1MX44|F1MX44_BOVIN Glutathione S-transferase OS=Bos taurus OX=9913 GN=GSTA5 PE=3 SV=1	25368	0.002809	0	0	0	0	0	0	0	0	0	0	0	0	0	0	0	0	41023	0	0	0	0	0	0	0
tr|F1MX50|F1MX50_BOVIN;tr|A0A3Q1LS20|A0A3Q1LS20_BOVIN	tr|F1MX50|F1MX50_BOVIN Cellular repressor of E1A stimulated genes 1 OS=Bos taurus OX=9913 GN=CREG1 PE=1 SV=1;tr|A0A3Q1LS20|A0A3Q1LS20_BOVIN Cellular repressor of E1A stimulated genes 1 OS=Bos taurus OX=9913 GN=CREG1 PE=1 SV=1	23958	0	0	0	0	0	0	0	0	0	0	0	0	0	0	0	0	0	0	0	0	7391.5	0	0	0	0
tr|F1MXI4|F1MXI4_BOVIN;tr|A0A3Q1LRT4|A0A3Q1LRT4_BOVIN	tr|F1MXI4|F1MXI4_BOVIN Uncharacterized protein OS=Bos taurus OX=9913 GN=MATR3 PE=1 SV=1;tr|A0A3Q1LRT4|A0A3Q1LRT4_BOVIN Uncharacterized protein OS=Bos taurus OX=9913 PE=4 SV=1	93823	0	0	0	0	0	0	0	0	0	12197	0	0	0	0	0	0	0	0	0	0	0	0	0	0	0
tr|F1MXY2|F1MXY2_BOVIN;sp|Q64L89|MGST1_BOVIN	tr|F1MXY2|F1MXY2_BOVIN Glutathione transferase OS=Bos taurus OX=9913 GN=MGST1 PE=3 SV=1;sp|Q64L89|MGST1_BOVIN Microsomal glutathione S-transferase 1 OS=Bos taurus OX=9913 GN=MGST1 PE=2 SV=1	17.59	0	0	0	0	0	0	0	0	11380	0	0	0	0	0	0	0	0	0	0	0	0	0	0	0	0
tr|F1MYG5|F1MYG5_BOVIN;tr|E1B8N6|E1B8N6_BOVIN;tr|A7YY47|A7YY47_BOVIN;tr|A0A3Q1LNG7|A0A3Q1LNG7_BOVIN;tr|F1MJI7|F1MJI7_BOVIN	tr|F1MYG5|F1MYG5_BOVIN Lamin A/C OS=Bos taurus OX=9913 GN=LMNA PE=1 SV=1	74126	0	21062	0	0	0	0	0	0	0	17628	0	0	0	0	0	0	0	0	0	0	18179	0	0	0	0
tr|F1MZN9|F1MZN9_BOVIN;tr|A0A3Q1M0E0|A0A3Q1M0E0_BOVIN	tr|F1MZN9|F1MZN9_BOVIN Uncharacterized protein OS=Bos taurus OX=9913 GN=ADH6 PE=1 SV=1;tr|A0A3Q1M0E0|A0A3Q1M0E0_BOVIN Uncharacterized protein OS=Bos taurus OX=9913 GN=ADH6 PE=1 SV=1	39832	0	154040	0	0	0	0	0	107890	114650	196540	157410	209550	126190	98130	261430	170740	72582	180860	0	205990	127500	193200	0	0	294180
tr|F1N0S6|F1N0S6_BOVIN;tr|E1BG19|E1BG19_BOVIN	tr|F1N0S6|F1N0S6_BOVIN Sulfotransferase OS=Bos taurus OX=9913 GN=SULT2A1 PE=3 SV=2	33833	0	0	0	0	0	0	0	0	0	0	0	20787	0	0	0	0	0	13738	0	0	16695	0	0	0	0
tr|F1N206|F1N206_BOVIN	tr|F1N206|F1N206_BOVIN Dihydrolipoyl dehydrogenase OS=Bos taurus OX=9913 GN=DLD PE=1 SV=2	54187	0	0	0	0	0	0	0	0	19121	19523	0	0	0	0	0	0	0	0	0	0	0	0	0	0	0
tr|F1N2I5|F1N2I5_BOVIN;tr|A0A3Q1LGS8|A0A3Q1LGS8_BOVIN	tr|F1N2I5|F1N2I5_BOVIN Carboxymethylenebutenolidase homolog OS=Bos taurus OX=9913 GN=CMBL PE=3 SV=1;tr|A0A3Q1LGS8|A0A3Q1LGS8_BOVIN Carboxymethylenebutenolidase homolog OS=Bos taurus OX=9913 GN=CMBL PE=3 SV=1	28004	0	17319	0	0	0	0	0	0	31437	13731	0	0	0	0	48773	0	0	18063	0	0	16845	0	0	0	0
tr|F1N2K1|F1N2K1_BOVIN	tr|F1N2K1|F1N2K1_BOVIN Prenylcysteine oxidase 1 OS=Bos taurus OX=9913 GN=PCYOX1 PE=1 SV=2	56775	0	0	0	0	0	0	0	0	13501	10496	0	9989.8	0	0	0	0	0	0	0	13290	0	0	0	0	0
tr|F1N2Q7|F1N2Q7_BOVIN	tr|F1N2Q7|F1N2Q7_BOVIN Annexin OS=Bos taurus OX=9913 GN=ANXA13 PE=1 SV=3	36419	0	0	0	0	0	0	0	0	0	0	0	0	0	0	0	0	0	0	0	0	6988.6	0	0	0	0
tr|F1N2W0|F1N2W0_BOVIN;sp|Q3SZJ4|PTGR1_BOVIN;sp|A4FV45|TM214_BOVIN	tr|F1N2W0|F1N2W0_BOVIN 15-oxoprostaglandin 13-reductase OS=Bos taurus OX=9913 GN=PTGR1 PE=3 SV=1;sp|Q3SZJ4|PTGR1_BOVIN Prostaglandin reductase 1 OS=Bos taurus OX=9913 GN=PTGR1 PE=2 SV=1	35686	0	97926	0	0	0	0	0	63367	258390	170670	242160	185590	0	167680	189500	0	0	168620	0	139970	159890	161870	0	94799	279750
tr|F1N338|F1N338_BOVIN;tr|A0A3Q1LS03|A0A3Q1LS03_BOVIN	tr|F1N338|F1N338_BOVIN Hydroxyacyl-CoA dehydrogenase OS=Bos taurus OX=9913 GN=HADH PE=3 SV=1;tr|A0A3Q1LS03|A0A3Q1LS03_BOVIN Uncharacterized protein OS=Bos taurus OX=9913 PE=3 SV=1	34.39	0	125020	136340	0	0	0	0	130780	162840	171070	136220	108350	154160	0	92742	0	0	150650	0	117720	128230	160430	0	114800	108100
tr|F1N690|F1N690_BOVIN	tr|F1N690|F1N690_BOVIN Acetyltransferase component of pyruvate dehydrogenase complex OS=Bos taurus OX=9913 GN=DLAT PE=1 SV=1	69066	0.0026991	0	0	0	0	0	0	0	0	0	0	0	0	0	0	0	0	0	0	0	4072.5	0	0	0	0
tr|F1N6I4|F1N6I4_BOVIN;tr|A0A3Q1NB93|A0A3Q1NB93_BOVIN	tr|F1N6I4|F1N6I4_BOVIN Aldo_ket_red domain-containing protein OS=Bos taurus OX=9913 GN=LOC788425 PE=4 SV=3;tr|A0A3Q1NB93|A0A3Q1NB93_BOVIN Aldo_ket_red domain-containing protein OS=Bos taurus OX=9913 GN=LOC788425 PE=4 SV=1	36822	0	0	0	0	0	0	0	0	0	0	0	0	0	0	0	0	0	0	0	0	13707	0	0	0	0
tr|F1N748|F1N748_BOVIN	tr|F1N748|F1N748_BOVIN G protein regulated inducer of neurite outgrowth 1 OS=Bos taurus OX=9913 GN=GPRIN1 PE=4 SV=3	94533	0.005277	0	0	0	0	0	0	0	0	20328	0	0	0	0	0	0	0	0	0	0	0	0	0	0	0
tr|F2Z4F5|F2Z4F5_BOVIN	tr|F2Z4F5|F2Z4F5_BOVIN Dipeptidyl peptidase 3 OS=Bos taurus OX=9913 GN=DPP3 PE=1 SV=2	83801	0	0	0	0	0	0	0	0	0	0	0	0	0	0	5290.5	0	0	0	0	0	0	0	0	0	0
tr|F6PTG3|F6PTG3_BOVIN	tr|F6PTG3|F6PTG3_BOVIN Hydroxysteroid 11-beta dehydrogenase 1 OS=Bos taurus OX=9913 GN=HSD11B1 PE=1 SV=1	37299	0	74803	0	0	0	167280	0	58882	97025	97031	125010	102580	173410	0	56466	0	0	115120	141600	173580	54188	0	88552	0	112350
tr|F6PXE3|F6PXE3_BOVIN	tr|F6PXE3|F6PXE3_BOVIN Caveolae associated protein 2 OS=Bos taurus OX=9913 GN=CAVIN2 PE=1 SV=1	45236	0	0	0	0	0	0	0	0	0	0	0	0	0	0	0	0	0	0	0	0	10225	0	0	0	0
tr|F6Q9Q9|F6Q9Q9_BOVIN;sp|P05307|PDIA1_BOVIN;tr|A0A3Q1LPQ0|A0A3Q1LPQ0_BOVIN	tr|F6Q9Q9|F6Q9Q9_BOVIN Protein disulfide-isomerase OS=Bos taurus OX=9913 GN=P4HB PE=1 SV=1;sp|P05307|PDIA1_BOVIN Protein disulfide-isomerase OS=Bos taurus OX=9913 GN=P4HB PE=1 SV=1;tr|A0A3Q1LPQ0|A0A3Q1LPQ0_BOVIN Protein disulfide-isomerase OS=Bos taurus OX	63351	0	343790	245620	0	0	317330	185950	150620	329140	242190	157410	364560	224030	226480	247810	112840	0	280150	188380	285420	402490	256590	0	148640	244090
tr|F6QEU6|F6QEU6_BOVIN	tr|F6QEU6|F6QEU6_BOVIN Phosphoglucomutase 2 OS=Bos taurus OX=9913 GN=PGM2 PE=1 SV=1	67392	0	0	0	0	0	0	0	0	0	15299	0	0	0	0	18605	0	0	0	0	0	19648	0	0	0	0
tr|F6QH94|F6QH94_BOVIN;tr|A0A3Q1MRD2|A0A3Q1MRD2_BOVIN	tr|F6QH94|F6QH94_BOVIN Protein disulfide isomerase family A member 6 OS=Bos taurus OX=9913 GN=PDIA6 PE=1 SV=1;tr|A0A3Q1MRD2|A0A3Q1MRD2_BOVIN Uncharacterized protein OS=Bos taurus OX=9913 PE=3 SV=1	48141	0	65629	0	0	0	0	0	0	57770	58304	0	75809	0	0	77780	0	0	66797	0	76232	91791	44757	0	0	65278
tr|F6QJJ8|F6QJJ8_BOVIN	tr|F6QJJ8|F6QJJ8_BOVIN Progesterone receptor membrane component 2 OS=Bos taurus OX=9913 GN=PGRMC2 PE=1 SV=1	26062	0	0	0	0	0	0	0	0	0	0	0	0	0	0	0	0	0	0	0	0	13450	0	0	0	0
tr|F6QQ60|F6QQ60_BOVIN	tr|F6QQ60|F6QQ60_BOVIN Tropomyosin 4 OS=Bos taurus OX=9913 GN=TPM4 PE=1 SV=1	28521	0	0	0	0	0	0	0	0	0	0	0	17164	0	0	0	0	0	0	0	0	0	0	0	0	0
tr|F6QQE8|F6QQE8_BOVIN	tr|F6QQE8|F6QQE8_BOVIN Uncharacterized protein OS=Bos taurus OX=9913 GN=CYP27A1 PE=3 SV=1	60742	0	0	0	0	0	0	0	0	0	0	0	0	0	0	0	0	0	0	0	0	0	0	0	0	25251
tr|F6RAL2|F6RAL2_BOVIN;tr|Q3ZCJ6|Q3ZCJ6_BOVIN	tr|F6RAL2|F6RAL2_BOVIN Epoxide hydrolase OS=Bos taurus OX=9913 GN=EPHX1 PE=1 SV=1;tr|Q3ZCJ6|Q3ZCJ6_BOVIN Epoxide hydrolase OS=Bos taurus OX=9913 GN=EPHX1 PE=1 SV=1	47647	0	191960	158700	0	0	214870	123120	177420	412210	409990	212230	507480	276200	387430	219780	0	116900	253530	101810	337610	259680	180950	0	102690	262480
tr|F6RFP6|F6RFP6_BOVIN	tr|F6RFP6|F6RFP6_BOVIN Basigin OS=Bos taurus OX=9913 GN=BSG PE=1 SV=1	34897	0	0	0	0	0	0	0	0	0	6065.8	0	0	0	0	0	0	0	0	0	0	0	0	0	0	0
tr|F6S1Q0|F6S1Q0_BOVIN;CON__P05784;CON__H-INV:HIT000015463;sp|P08728|K1C19_BOVIN;tr|F1MXG6|F1MXG6_BOVIN;tr|F1MSA6|F1MSA6_BOVIN;tr|A0A3Q1LZF2|A0A3Q1LZF2_BOVIN;CON__P08727;CON__P19001;CON__Q14525;tr|A6QP90|A6QP90_BOVIN;tr|A0A3Q1M139|A0A3Q1M139_BOVIN;tr|Q148I8|Q148I8_BOVIN;CON__Q9UE12;CON__Q15323;tr|A0A3Q1LVK7|A0A3Q1LVK7_BOVIN;sp|A7YWM2|K1C40_BOVIN;tr|A0A3Q1LRG4|A0A3Q1LRG4_BOVIN;sp|Q0P5J7|KRT35_BOVI…	tr|F6S1Q0|F6S1Q0_BOVIN Keratin 18 OS=Bos taurus OX=9913 GN=KRT18 PE=1 SV=1	47964	0	218320	0	0	0	0	0	123870	235190	372160	181540	242050	0	32064	256310	0	0	227970	0	184040	266460	94677	0	0	103480
tr|G3MYH2|G3MYH2_BOVIN	tr|G3MYH2|G3MYH2_BOVIN Uncharacterized protein OS=Bos taurus OX=9913 GN=LOC540707 PE=1 SV=2	51752	0	71174	0	0	0	106810	0	0	76701	78748	69355	159220	0	70431	82338	0	135280	88372	0	128950	74974	0	0	0	93299
tr|G3N2L2|G3N2L2_BOVIN	tr|G3N2L2|G3N2L2_BOVIN Reticulocalbin 1 OS=Bos taurus OX=9913 GN=RCN1 PE=1 SV=2	38.82	0	25636	0	0	0	0	0	0	0	0	0	0	0	0	11785	0	0	0	0	0	0	0	0	0	0
tr|G3N3D4|G3N3D4_BOVIN;tr|E1B905|E1B905_BOVIN	tr|G3N3D4|G3N3D4_BOVIN Potassium channel tetramerization domain containing 12 OS=Bos taurus OX=9913 GN=KCTD12 PE=1 SV=1	35722	0	0	0	0	0	0	0	0	0	0	0	0	0	0	0	0	0	18362	0	0	9874.8	0	0	0	0
tr|G3X6L7|G3X6L7_BOVIN	tr|G3X6L7|G3X6L7_BOVIN Peroxisomal trans-2-enoyl-CoA reductase OS=Bos taurus OX=9913 GN=PECR PE=1 SV=1	32881	0	0	0	0	0	0	0	0	0	32291	0	36748	0	0	23364	0	0	19696	0	31351	20851	0	0	0	0
tr|G3X6N3|G3X6N3_BOVIN	tr|G3X6N3|G3X6N3_BOVIN Beta-1 metal-binding globulin OS=Bos taurus OX=9913 GN=TF PE=1 SV=2	77737	0	207970	0	0	0	0	0	101190	117910	189390	185790	190830	0	119970	172850	0	0	148940	0	130650	141300	63860	0	116300	137080
tr|G5E531|G5E531_BOVIN;sp|Q32L40|TCPA_BOVIN	tr|G5E531|G5E531_BOVIN CCT-alpha OS=Bos taurus OX=9913 GN=TCP1 PE=3 SV=1;sp|Q32L40|TCPA_BOVIN T-complex protein 1 subunit alpha OS=Bos taurus OX=9913 GN=TCP1 PE=1 SV=1	60222	0	0	0	0	0	0	0	0	0	0	0	0	0	0	0	0	0	4480	0	0	0	0	0	0	0
tr|G5E5V1|G5E5V1_BOVIN;tr|A0A3Q1MBT3|A0A3Q1MBT3_BOVIN;tr|A0A3Q1LFV7|A0A3Q1LFV7_BOVIN;tr|G5E5H2|G5E5H2_BOVIN;tr|A0A3Q1MIT3|A0A3Q1MIT3_BOVIN;tr|A0A3Q1MKI2|A0A3Q1MKI2_BOVIN;tr|A0A3Q1MT50|A0A3Q1MT50_BOVIN	tr|G5E5V1|G5E5V1_BOVIN Ig-like domain-containing protein OS=Bos taurus OX=9913 PE=4 SV=2;tr|A0A3Q1MBT3|A0A3Q1MBT3_BOVIN Ig-like domain-containing protein OS=Bos taurus OX=9913 PE=4 SV=1;tr|A0A3Q1LFV7|A0A3Q1LFV7_BOVIN Ig-like domain-containing protein OS=Bo	14.1	0	0	0	0	0	0	0	0	0	0	0	0	0	0	0	0	0	0	0	0	9615.4	0	0	0	0
tr|G8JKW7|G8JKW7_BOVIN	tr|G8JKW7|G8JKW7_BOVIN Serpin A3-7 OS=Bos taurus OX=9913 GN=SERPINA3-7 PE=3 SV=2	46575	0.007722	0	0	0	0	0	0	0	0	0	0	0	0	0	0	0	0	0	0	0	0	17016	0	0	0
tr|H7BWW2|H7BWW2_BOVIN	tr|H7BWW2|H7BWW2_BOVIN Beta-hexosaminidase OS=Bos taurus OX=9913 GN=HEXB PE=3 SV=1	61261	0	0	0	0	0	0	0	0	0	0	0	0	0	0	0	0	0	0	0	0	11304	0	0	0	0
tr|H9GW43|H9GW43_BOVIN;tr|Q3SZN8|Q3SZN8_BOVIN	tr|H9GW43|H9GW43_BOVIN Ribonuclease inhibitor OS=Bos taurus OX=9913 GN=RNH1 PE=1 SV=2;tr|Q3SZN8|Q3SZN8_BOVIN Ribonuclease inhibitor OS=Bos taurus OX=9913 GN=RNH1 PE=1 SV=1	27417	0	0	0	0	0	0	0	0	0	0	0	0	0	0	0	0	0	0	0	0	11315	0	0	0	0
tr|M0QW21|M0QW21_BOVIN;tr|M0QW04|M0QW04_BOVIN	tr|M0QW21|M0QW21_BOVIN Aldo_ket_red domain-containing protein OS=Bos taurus OX=9913 GN=AKR1C3 PE=1 SV=1	36801	0	246220	0	0	0	0	0	108900	154310	141020	186290	262160	184350	209990	130160	0	205500	250060	101190	156230	143890	232900	105320	162030	252240
tr|O18736|O18736_BOVIN	tr|O18736|O18736_BOVIN UDP-glucuronosyltransferase OS=Bos taurus OX=9913 GN=UGT1A6 PE=1 SV=1	60678	0	36184	0	0	0	0	0	0	53708	53249	24723	37420	0	0	30332	0	0	48573	0	19411	65584	0	0	0	0
tr|Q08D92|Q08D92_BOVIN	tr|Q08D92|Q08D92_BOVIN Long-chain specific acyl-CoA dehydrogenase, mitochondrial OS=Bos taurus OX=9913 GN=ACADL PE=2 SV=1	47962	0	0	0	0	0	0	0	0	37994	32162	0	0	0	0	32381	0	0	27864	0	0	26622	0	0	0	0
tr|Q0II75|Q0II75_BOVIN;tr|Q5EA35|Q5EA35_BOVIN	tr|Q0II75|Q0II75_BOVIN Ketohexokinase OS=Bos taurus OX=9913 GN=KHK PE=1 SV=1;tr|Q5EA35|Q5EA35_BOVIN Ketohexokinase OS=Bos taurus OX=9913 GN=KHK PE=2 SV=1	37868	0	0	0	0	0	0	0	0	0	10935	0	0	0	0	11350	0	0	9619.1	0	0	13618	0	0	0	0
tr|Q0IIL6|Q0IIL6_BOVIN;tr|A0A3Q1NK91|A0A3Q1NK91_BOVIN	tr|Q0IIL6|Q0IIL6_BOVIN Hydroxysteroid (17-beta) dehydrogenase 4 OS=Bos taurus OX=9913 GN=HSD17B4 PE=1 SV=1;tr|A0A3Q1NK91|A0A3Q1NK91_BOVIN Hydroxysteroid 17-beta dehydrogenase 4 OS=Bos taurus OX=9913 GN=HSD17B4 PE=1 SV=1	79557	0	153230	0	0	0	0	0	140430	192640	247590	146920	173410	0	84658	176890	0	70352	181680	0	205340	145070	96409	0	0	117290
tr|Q0P5G8|Q0P5G8_BOVIN;tr|A0A3Q1NE20|A0A3Q1NE20_BOVIN	tr|Q0P5G8|Q0P5G8_BOVIN Acyl-CoA dehydrogenase family member 11 OS=Bos taurus OX=9913 GN=ACAD11 PE=2 SV=1;tr|A0A3Q1NE20|A0A3Q1NE20_BOVIN Acyl-CoA dehydrogenase family member 11 OS=Bos taurus OX=9913 GN=ACAD11 PE=4 SV=1	87727	0	0	0	0	0	0	0	0	0	0	0	0	0	0	0	0	0	7734.4	0	0	0	0	0	0	0
tr|Q0V8D0|Q0V8D0_BOVIN;tr|A0A3Q1MGL0|A0A3Q1MGL0_BOVIN;tr|A0A3Q1MPA9|A0A3Q1MPA9_BOVIN;tr|A0A3Q1MHG3|A0A3Q1MHG3_BOVIN;tr|A0A3Q1NIN1|A0A3Q1NIN1_BOVIN	tr|Q0V8D0|Q0V8D0_BOVIN Microsomal NAD+-dependent retinol dehydrogenase 4 OS=Bos taurus OX=9913 GN=RDH16 PE=1 SV=1	35668	0	0	0	0	0	0	0	0	22535	32605	0	42251	0	0	20431	0	0	21609	0	21530	19956	0	0	0	0
tr|Q0VC97|Q0VC97_BOVIN	tr|Q0VC97|Q0VC97_BOVIN Carbonyl reductase 3 OS=Bos taurus OX=9913 GN=CBR3 PE=2 SV=1	30762	0	0	0	0	0	0	0	0	0	0	0	0	0	0	0	0	0	0	0	11514	0	0	0	0	0
tr|Q148D3|Q148D3_BOVIN;tr|A0A3Q1MSL5|A0A3Q1MSL5_BOVIN;tr|A0A3Q1LY08|A0A3Q1LY08_BOVIN	tr|Q148D3|Q148D3_BOVIN Fumarate hydratase, mitochondrial OS=Bos taurus OX=9913 GN=FH PE=1 SV=1;tr|A0A3Q1MSL5|A0A3Q1MSL5_BOVIN Fumarate hydratase, mitochondrial OS=Bos taurus OX=9913 GN=FH PE=1 SV=1;tr|A0A3Q1LY08|A0A3Q1LY08_BOVIN Fumarate hydratase, mitocho	54.69	0	27489	0	0	0	0	0	0	62367	70099	0	56572	0	0	53979	0	0	36318	0	49311	40429	0	0	0	0
tr|Q17QI3|Q17QI3_BOVIN;tr|A0A3Q1MUM9|A0A3Q1MUM9_BOVIN	tr|Q17QI3|Q17QI3_BOVIN Acetyl-CoA acetyltransferase 2 OS=Bos taurus OX=9913 GN=ACAT2 PE=1 SV=1;tr|A0A3Q1MUM9|A0A3Q1MUM9_BOVIN Acetyl-CoA acetyltransferase 2 OS=Bos taurus OX=9913 GN=ACAT2 PE=1 SV=1	41.17	0	95329	0	0	0	0	0	0	78937	47455	0	62870	0	37305	62550	0	0	52235	0	56031	134810	0	0	0	0
tr|Q1JPG7|Q1JPG7_BOVIN	tr|Q1JPG7|Q1JPG7_BOVIN Pyruvate kinase OS=Bos taurus OX=9913 GN=PKLR PE=2 SV=1	56.87	0	0	0	0	0	0	0	0	0	0	0	0	0	0	14115	0	0	0	0	0	13686	0	0	0	0
tr|Q1LZ72|Q1LZ72_BOVIN	tr|Q1LZ72|Q1LZ72_BOVIN Canopy 2 homolog (Zebrafish) OS=Bos taurus OX=9913 GN=CNPY2 PE=2 SV=1	20668	0	0	0	0	0	0	0	0	0	0	0	0	0	0	0	0	0	0	0	0	0	0	0	0	10302
tr|Q1LZF6|Q1LZF6_BOVIN	tr|Q1LZF6|Q1LZF6_BOVIN Acyl-CoA synthetase long-chain family member 5 OS=Bos taurus OX=9913 GN=ACSL5 PE=1 SV=1	76027	0	0	0	0	0	0	0	0	47084	38723	0	49682	0	67426	30033	0	0	33386	0	52466	36871	0	0	0	0
tr|Q1RMX7|Q1RMX7_BOVIN	tr|Q1RMX7|Q1RMX7_BOVIN N-acetylneuraminate synthase OS=Bos taurus OX=9913 GN=NANS PE=1 SV=1	40217	0.0065789	0	0	0	0	0	0	0	0	0	0	0	0	0	0	0	0	0	0	0	3947.9	0	0	0	0
tr|Q24K14|Q24K14_BOVIN	tr|Q24K14|Q24K14_BOVIN Dehydrogenase/reductase (SDR family) member 7 OS=Bos taurus OX=9913 GN=DHRS7 PE=1 SV=1	38.15	0	164240	134720	0	0	0	0	121640	235970	291900	202350	309710	71379	441950	194610	91816	88391	236190	141190	187790	230740	154950	0	388350	176210
tr|Q29RS1|Q29RS1_BOVIN	tr|Q29RS1|Q29RS1_BOVIN Hydroxysteroid (17-beta) dehydrogenase 13 OS=Bos taurus OX=9913 GN=HSD17B13 PE=1 SV=1	33407	0	69451	0	0	0	0	0	47400	151770	219870	163270	146700	0	26857	212440	0	0	136030	0	156600	174950	63956	0	0	0
tr|Q2KIM6|Q2KIM6_BOVIN;tr|F6RQK3|F6RQK3_BOVIN;tr|A0A3Q1LVX4|A0A3Q1LVX4_BOVIN;tr|A0A3Q1MF01|A0A3Q1MF01_BOVIN;tr|A0A3Q1MEZ2|A0A3Q1MEZ2_BOVIN	tr|Q2KIM6|Q2KIM6_BOVIN Maleylacetoacetate isomerase OS=Bos taurus OX=9913 GN=GSTZ1 PE=1 SV=1;tr|F6RQK3|F6RQK3_BOVIN Maleylacetoacetate isomerase OS=Bos taurus OX=9913 GN=GSTZ1 PE=1 SV=1;tr|A0A3Q1LVX4|A0A3Q1LVX4_BOVIN Maleylacetoacetate isomerase OS=Bos tau	24112	0	131180	0	0	0	0	0	0	90879	70306	65018	85557	0	82677	67057	0	0	114590	0	68936	132270	50858	0	0	74505
tr|Q2KIS5|Q2KIS5_BOVIN	tr|Q2KIS5|Q2KIS5_BOVIN Hydroxysteroid (17-beta) dehydrogenase 11 OS=Bos taurus OX=9913 GN=HSD17B11 PE=1 SV=1	35094	0	46148	0	0	0	0	0	0	107470	130900	97465	117290	0	0	95770	0	0	102690	0	71108	52877	0	0	0	67338
tr|Q2KIV8|Q2KIV8_BOVIN;tr|A0A3Q1LSN6|A0A3Q1LSN6_BOVIN	tr|Q2KIV8|Q2KIV8_BOVIN Glutathione S-transferase OS=Bos taurus OX=9913 GN=GSTM3 PE=1 SV=1;tr|A0A3Q1LSN6|A0A3Q1LSN6_BOVIN Glutathione S-transferase OS=Bos taurus OX=9913 GN=GSTM3 PE=1 SV=1	26.85	0	29347	0	0	0	0	0	0	26828	29061	0	96426	0	0	50490	0	0	66568	0	141740	20865	64207	0	0	0
tr|Q2KIW1|Q2KIW1_BOVIN	tr|Q2KIW1|Q2KIW1_BOVIN Paraoxonase 1 OS=Bos taurus OX=9913 GN=PON1 PE=1 SV=1	39841	0	68243	0	0	0	0	0	0	77997	109720	0	94219	0	0	84467	0	0	79411	0	87938	81332	27466	0	0	25432
tr|Q2KJJ2|Q2KJJ2_BOVIN	tr|Q2KJJ2|Q2KJJ2_BOVIN Uncharacterized protein MGC127055 OS=Bos taurus OX=9913 GN=MGC127055 PE=1 SV=1	55975	0	84551	0	0	0	0	0	0	110080	104310	26072	99269	0	56031	71842	0	0	104300	0	71473	189920	0	0	0	0
tr|Q32KM0|Q32KM0_BOVIN	tr|Q32KM0|Q32KM0_BOVIN Asialoglycoprotein receptor 1 OS=Bos taurus OX=9913 GN=ASGR1 PE=2 SV=1	32369	0	0	0	0	0	0	0	0	0	0	0	0	0	0	0	0	0	6080	0	0	0	0	0	0	0
tr|Q3MHK8|Q3MHK8_BOVIN;tr|F1N7H2|F1N7H2_BOVIN	tr|Q3MHK8|Q3MHK8_BOVIN Methyltransferase like 7A OS=Bos taurus OX=9913 GN=METTL7A PE=2 SV=1;tr|F1N7H2|F1N7H2_BOVIN Methyltransf_11 domain-containing protein OS=Bos taurus OX=9913 PE=4 SV=3	28365	0	0	0	0	0	0	0	0	16020	20001	0	0	0	0	15357	0	0	0	0	20708	0	0	0	0	0
tr|Q3MHX0|Q3MHX0_BOVIN	tr|Q3MHX0|Q3MHX0_BOVIN Sulfite oxidase OS=Bos taurus OX=9913 GN=SUOX PE=1 SV=1	60501	0	7180.5	0	0	0	0	0	0	0	0	0	0	0	0	0	0	0	0	0	0	0	0	0	0	0
tr|Q3T047|Q3T047_BOVIN;tr|A0A3Q1LK48|A0A3Q1LK48_BOVIN;tr|G3X6I4|G3X6I4_BOVIN	tr|Q3T047|Q3T047_BOVIN Cytochrome P450, family 3, subfamily A, polypeptide 5 OS=Bos taurus OX=9913 GN=CYP3A5 PE=1 SV=1;tr|A0A3Q1LK48|A0A3Q1LK48_BOVIN Uncharacterized protein OS=Bos taurus OX=9913 GN=CYP3A4 PE=3 SV=1;tr|G3X6I4|G3X6I4_BOVIN Uncharacterized p	57234	0	0	0	0	0	0	0	0	0	33704	0	0	0	0	0	0	0	34128	0	50786	0	0	0	0	0
tr|Q3T0V2|Q3T0V2_BOVIN;tr|F1MR63|F1MR63_BOVIN	tr|Q3T0V2|Q3T0V2_BOVIN N-acyl-L-amino-acid amidohydrolase OS=Bos taurus OX=9913 GN=ACY1 PE=1 SV=1;tr|F1MR63|F1MR63_BOVIN N-acyl-L-amino-acid amidohydrolase OS=Bos taurus OX=9913 GN=ACY1 PE=1 SV=3	41753	0	0	0	0	0	0	0	0	31748	0	0	0	0	0	0	0	0	0	0	0	31096	0	0	0	0
tr|Q3T103|Q3T103_BOVIN	tr|Q3T103|Q3T103_BOVIN CDP-diacylglycerol--inositol 3-phosphatidyltransferase OS=Bos taurus OX=9913 GN=CDIPT PE=2 SV=1	23597	0	0	0	0	0	0	0	0	0	0	0	0	0	0	0	0	0	0	0	0	0	0	0	0	11689
tr|Q3ZBG1|Q3ZBG1_BOVIN	tr|Q3ZBG1|Q3ZBG1_BOVIN Ras-related protein Rab-14 OS=Bos taurus OX=9913 GN=RAB14 PE=1 SV=2	23897	0.002751	0	0	0	0	0	0	0	0	0	0	0	0	0	0	0	0	0	0	0	7055.6	0	0	0	0
tr|Q3ZBG2|Q3ZBG2_BOVIN	tr|Q3ZBG2|Q3ZBG2_BOVIN AKR1C4 protein OS=Bos taurus OX=9913 GN=AKR1C4 PE=1 SV=1	36732	0	18205	0	0	0	0	0	0	0	0	0	0	0	0	0	0	0	0	0	0	0	0	0	0	0
tr|Q3ZC41|Q3ZC41_BOVIN	tr|Q3ZC41|Q3ZC41_BOVIN Acetyl-CoA acyltransferase 1 OS=Bos taurus OX=9913 GN=ACAA1 PE=1 SV=1	44333	0	233350	0	0	0	0	0	98755	174530	269920	91995	155020	0	0	132600	0	0	212510	0	123790	209660	48749	0	0	46766
tr|Q5E9F1|Q5E9F1_BOVIN	tr|Q5E9F1|Q5E9F1_BOVIN B-cell receptor-associated protein OS=Bos taurus OX=9913 GN=BCAP31 PE=2 SV=1	27901	0	0	0	0	0	0	0	0	0	0	0	0	0	0	0	0	0	0	0	0	6883	0	0	0	0
